# Supplementary material for: 2-(1H-Benzotriazol-1-yl)-1-phenyl­ethanol
Source: Acta Crystallogr Sect E Struct Rep Online. 2010 Mar 27;66(Pt 4):o959. doi: 10.1107/S1600536810011098 (PMC2983856; doi:10.1107/S1600536810011098)
Supplement: Supplementary file 2 [file e-66-0o959-Isup2.hkl]

#
# h,k,l, Fc-squared, Fo-squared, sigma(Fo-squared) and status flag
#
data_I
_shelx_title ' solve in Pbca'
_shelx_refln_list_code          4
_shelx_F_calc_maximum      144.16
_exptl_crystal_F_000      1008.00
_reflns_d_resolution_high  0.7699
 
loop_
 _symmetry_equiv_pos_as_xyz
 'x, y, z'
 '-x+1/2, -y, z+1/2'
 '-x, y+1/2, -z+1/2'
 'x+1/2, -y+1/2, -z'
 '-x, -y, -z'
 'x-1/2, y, -z-1/2'
 'x, -y-1/2, z-1/2'
 '-x-1/2, y-1/2, z'
 
_cell_length_a    11.0731
_cell_length_b     8.6571
_cell_length_c    25.3436
_cell_angle_alpha  90.000
_cell_angle_beta   90.000
_cell_angle_gamma  90.000
 
_shelx_F_squared_multiplier     1.000
 
loop_
 _refln_index_h
 _refln_index_k
 _refln_index_l
 _refln_F_squared_calc
 _refln_F_squared_meas
 _refln_F_squared_sigma
 _refln_observed_status
   2   0   0     9195.31     8195.51    847.23 o
   4   0   0    18755.58    18535.46    661.61 o
   6   0   0      668.07      723.71     33.29 o
   8   0   0       56.00       33.88      6.45 o
  10   0   0      268.76      246.95     13.65 o
  12   0   0       29.95       50.86      6.46 o
  14   0   0       30.18       36.40      4.66 o
   2   1   0    11477.49    11043.37    456.92 o
   4   1   0        3.82        4.35      1.12 o
   6   1   0     1265.80     1329.78     44.19 o
   8   1   0       12.04       11.06      3.17 o
  10   1   0        0.29        2.06      2.57 o
  12   1   0       49.46       49.42      3.53 o
  14   1   0      247.49      264.77     13.95 o
   0   2   0    20781.93    17669.94   1257.23 o
   4   2   0      173.21      177.58      5.52 o
   6   2   0      118.80       92.81      3.14 o
   8   2   0       31.30       54.90      5.67 o
  10   2   0        0.79        4.11      1.76 o
  12   2   0      146.23      170.62     11.76 o
  14   2   0        1.74        4.10      3.97 o
   2   3   0     4562.75     4587.94    122.03 o
   4   3   0     4953.22     5119.87    338.05 o
   6   3   0      769.02      775.37     32.59 o
   8   3   0      597.13      653.75     23.29 o
  10   3   0       15.34        5.48      4.23 o
  12   3   0       24.62       23.66      3.79 o
   0   4   0      944.78     1035.21     32.13 o
   2   4   0     3966.40     4116.81    102.09 o
   4   4   0     3399.76     3381.34     89.67 o
   6   4   0      873.61      891.46     30.03 o
   8   4   0      468.24      425.68     16.70 o
  10   4   0       18.60       24.75      3.38 o
  12   4   0        1.45        1.99      2.49 o
   2   5   0       44.71       55.01      2.29 o
   4   5   0     1110.02     1151.46     26.77 o
   6   5   0     2116.16     2214.04     73.18 o
   8   5   0       67.32       64.64      4.04 o
  10   5   0      767.20      843.26     28.42 o
  12   5   0      112.36      121.41      9.00 o
   0   6   0      877.82      958.29     36.60 o
   2   6   0      302.12      308.81      8.99 o
   4   6   0      138.94      141.47      5.51 o
   6   6   0        0.03      101.02     13.42 o
   8   6   0      336.67      305.59     28.23 o
  10   6   0       69.82       63.18      7.12 o
  12   6   0      100.49      111.25     17.91 o
   2   7   0      396.95      406.47     12.77 o
   4   7   0       27.44       22.16      2.22 o
   6   7   0       79.92       90.17      7.09 o
   8   7   0       73.89       77.15      7.28 o
  10   7   0      119.53      104.34      8.59 o
   0   8   0        1.27        7.73      2.97 o
   2   8   0        2.39       11.43      3.39 o
   4   8   0     2062.59     2073.13     71.00 o
   6   8   0      516.65      534.22     25.74 o
   8   8   0        7.69        7.42      4.94 o
  10   8   0      162.95      206.49     14.07 o
   2   9   0      386.97      423.29     18.57 o
   4   9   0      362.35      362.09     27.80 o
   6   9   0      163.59      144.96     13.74 o
   8   9   0       96.12      119.92     14.05 o
   0  10   0      180.85      198.93     16.05 o
   2  10   0        3.38       13.12      7.27 o
   4  10   0        0.15       18.96      5.33 o
   6  10   0        0.21       -4.98      4.98 o
   2  11   0       82.60      105.02      7.13 o
   1   1   1     1228.99     1143.88     21.35 o
   2   1   1    17376.66    17411.73    451.22 o
   3   1   1    10065.94    10054.48    203.59 o
   4   1   1     1643.83     1575.89     31.18 o
   5   1   1       78.74       80.70      2.08 o
   6   1   1      233.13      276.30      7.30 o
   7   1   1     1557.11     1581.47     36.80 o
   8   1   1      580.58      556.66     11.96 o
   9   1   1       21.03       25.71      2.00 o
  10   1   1        2.54        1.05      1.43 o
  11   1   1      599.82      587.18     12.55 o
  12   1   1        0.10        1.33      1.76 o
  13   1   1       83.04       93.02      3.37 o
  14   1   1      237.66      247.47      7.89 o
   0   2   1     7066.14     7120.62    159.37 o
   1   2   1    18520.01    18624.11    527.04 o
   2   2   1     8663.28     8414.90    165.00 o
   3   2   1      190.94      194.04      3.71 o
   4   2   1        6.09        9.11      0.66 o
   5   2   1      101.56      119.45      3.21 o
   6   2   1       89.06       93.21      2.19 o
   7   2   1       25.36       18.66      1.53 o
   8   2   1        2.38        4.11      1.06 o
   9   2   1      817.68      818.28     16.90 o
  10   2   1      753.67      723.52     15.47 o
  11   2   1      183.71      196.39      5.74 o
  12   2   1      454.06      432.72     18.39 o
  13   2   1       22.90       19.37      2.76 o
  14   2   1      371.18      404.43     15.75 o
   1   3   1    13688.46    13436.92    243.82 o
   2   3   1      955.64      925.03     15.30 o
   3   3   1      628.89      626.72     12.41 o
   4   3   1     5697.08     6021.34    138.71 o
   5   3   1      299.53      315.36      9.10 o
   6   3   1       65.21       44.30      4.74 o
   7   3   1      297.30      275.25      5.70 o
   8   3   1       25.40       17.12      0.99 o
   9   3   1      214.93      195.10      5.79 o
  10   3   1        4.60        5.82      1.92 o
  11   3   1      227.36      245.51      7.43 o
  12   3   1       78.46       62.24      5.25 o
  13   3   1      404.61      445.96     14.71 o
   0   4   1      693.39      724.92     16.32 o
   1   4   1     2106.88     2087.29     34.29 o
   2   4   1     1580.64     1546.75     29.44 o
   3   4   1     4985.81     5032.37     97.28 o
   4   4   1       20.37       25.55      1.89 o
   5   4   1       32.76       39.52      2.30 o
   6   4   1        0.01        0.47      1.87 o
   7   4   1       43.31       42.66      2.60 o
   8   4   1      195.26      195.08      7.76 o
   9   4   1      293.13      307.27     10.25 o
  10   4   1       48.70       50.35      3.98 o
  11   4   1       22.99       32.60      3.14 o
  12   4   1      162.70      175.33      6.10 o
  13   4   1       28.83       48.41      5.48 o
   1   5   1      359.76      385.10      6.96 o
   2   5   1       27.81       26.82      1.08 o
   3   5   1     3391.65     3431.57     72.64 o
   4   5   1     1576.74     1641.92     28.39 o
   5   5   1      314.44      291.55      9.80 o
   6   5   1       28.69       26.01      1.76 o
   7   5   1      299.53      304.10      8.75 o
   8   5   1       14.93        9.08      1.48 o
   9   5   1        2.89        3.15      1.71 o
  10   5   1       14.34       17.87      2.48 o
  11   5   1        0.21       13.87      4.76 o
  12   5   1        7.69       13.66      3.16 o
   0   6   1     1126.82     1226.70     30.78 o
   1   6   1       58.67       53.90      1.68 o
   2   6   1      266.44      261.13      5.84 o
   3   6   1     1332.01     1332.18     27.78 o
   4   6   1       29.05       24.37      1.19 o
   5   6   1      224.29      223.09      4.96 o
   6   6   1       58.70       64.95      3.34 o
   7   6   1      139.45      124.55      6.54 o
   8   6   1       20.60       11.26      3.17 o
   9   6   1       88.26       86.44      5.31 o
  10   6   1       11.01        8.43      3.02 o
  11   6   1       24.43       28.03      5.38 o
  12   6   1       57.53       64.09      5.34 o
   1   7   1       34.26       33.60      2.54 o
   2   7   1      168.47      176.63      4.90 o
   3   7   1       89.30       92.48      3.73 o
   4   7   1      138.90      137.98      4.32 o
   5   7   1     1719.01     1794.90     41.08 o
   6   7   1       25.65        9.01      3.44 o
   7   7   1        2.97       10.60      3.13 o
   8   7   1       21.93       20.77      3.00 o
   9   7   1       25.18       24.99      7.21 o
  10   7   1       14.03       23.84      4.00 o
  11   7   1      108.18      116.68      5.81 o
   0   8   1       14.77       16.37      2.94 o
   1   8   1       13.55       16.30      1.92 o
   2   8   1      130.93      119.75      4.21 o
   3   8   1       44.21       41.01      2.17 o
   4   8   1       84.97       82.10      3.11 o
   5   8   1      334.08      325.38     11.46 o
   6   8   1      158.82      146.51     10.13 o
   7   8   1      644.40      669.08     24.77 o
   8   8   1        0.00        7.73      2.52 o
   9   8   1      192.53      198.50     10.58 o
  10   8   1        7.75        6.45      2.61 o
   1   9   1      262.20      251.22      8.59 o
   2   9   1      126.05      120.74      4.95 o
   3   9   1      660.76      631.80     18.19 o
   4   9   1       67.71       59.53      3.48 o
   5   9   1       19.37        2.53      3.42 o
   6   9   1       38.89       31.89      7.06 o
   7   9   1       86.66       83.84      7.34 o
   8   9   1        3.82       16.41      3.63 o
   0  10   1        4.03       12.36      4.37 o
   1  10   1        0.07        0.53      2.18 o
   2  10   1        0.20       -1.47      2.36 o
   3  10   1      225.47      218.02     12.75 o
   4  10   1        0.03        1.51      3.27 o
   5  10   1       20.36       34.74      4.65 o
   6  10   1       51.69       48.86      5.03 o
   1  11   1       81.66       63.88      4.79 o
   2  11   1       32.40       28.83      2.87 o
   2   0   2       16.41       21.27      0.88 o
   3   0   2      375.23      304.92      9.60 o
   4   0   2     2166.00     2247.11     61.90 o
   5   0   2     2510.46     2463.77     97.13 o
   6   0   2      160.83      162.54      6.41 o
   7   0   2        2.95       -1.55      2.59 o
   8   0   2       71.73       51.74      3.54 o
   9   0   2      375.89      372.27     11.54 o
  10   0   2       55.80       47.21      3.15 o
  11   0   2      306.25      277.05     11.49 o
  12   0   2     1766.71     1813.54     52.52 o
  13   0   2     1223.05     1312.38     42.93 o
  14   0   2        0.59        2.85      2.85 o
   1   1   2    10801.39    10107.22    234.75 o
   2   1   2    16089.85    15735.87    405.15 o
   3   1   2     5872.32     5531.00    100.67 o
   4   1   2     2752.81     2977.70     59.43 o
   5   1   2      248.06      247.87      5.32 o
   6   1   2      890.36      980.98     21.39 o
   7   1   2        9.93        8.53      1.33 o
   8   1   2       39.88       45.04      1.98 o
   9   1   2       82.00       84.85      2.68 o
  10   1   2       42.20       48.02      2.46 o
  11   1   2      293.43      293.64      7.32 o
  12   1   2      140.98      128.99      4.91 o
  13   1   2        5.13        6.83      1.73 o
  14   1   2       62.61       66.99      3.65 o
   0   2   2     2167.46     2136.27     48.01 o
   1   2   2     1164.67     1142.76     17.69 o
   2   2   2     2430.86     2343.06     43.46 o
   3   2   2      359.67      380.75      7.66 o
   4   2   2      665.31      659.51     16.10 o
   5   2   2     1091.22     1154.15     22.96 o
   6   2   2      340.50      354.89      7.94 o
   7   2   2      581.71      572.35     13.32 o
   8   2   2       51.08       49.97      2.88 o
   9   2   2        1.14        1.49      1.25 o
  10   2   2      130.93      125.79      4.26 o
  11   2   2        5.10        6.85      1.56 o
  12   2   2      108.16      105.44      4.74 o
  13   2   2      273.93      265.59      8.51 o
  14   2   2      241.12      220.17      8.65 o
   1   3   2     7140.37     7124.28    124.71 o
   2   3   2     5007.84     5040.91     89.29 o
   3   3   2     2760.47     2803.40     52.90 o
   4   3   2        0.48        2.70      0.64 o
   5   3   2      279.93      275.41      6.56 o
   6   3   2       93.05      109.89      3.23 o
   7   3   2      128.37      141.52      4.43 o
   8   3   2      173.91      197.68      6.18 o
   9   3   2      304.17      296.91      8.13 o
  10   3   2       62.31       65.56      4.33 o
  11   3   2       61.75       60.44      4.16 o
  12   3   2       28.03       28.25      2.70 o
  13   3   2      246.23      273.94     11.90 o
   0   4   2      189.48      174.48      3.92 o
   1   4   2       79.46       73.60      1.54 o
   2   4   2     2670.84     2783.93     52.69 o
   3   4   2     3222.89     3223.76     58.18 o
   4   4   2     2351.07     2334.37     54.08 o
   5   4   2        0.16        1.41      0.72 o
   6   4   2        0.46        0.09      1.25 o
   7   4   2      215.94      214.69      6.56 o
   8   4   2      361.02      342.69     13.69 o
   9   4   2      127.72      114.71      4.19 o
  10   4   2      245.01      245.25      7.14 o
  11   4   2       94.42       93.17      3.92 o
  12   4   2       20.58       23.05      2.80 o
  13   4   2        4.75        4.55      2.40 o
   1   5   2      183.47      196.49      3.69 o
   2   5   2      974.37     1001.57     20.67 o
   3   5   2      473.78      509.15     10.06 o
   4   5   2      657.95      706.87     12.54 o
   5   5   2      375.59      367.34      8.58 o
   6   5   2      306.48      346.94     14.47 o
   7   5   2      362.25      306.82     11.60 o
   8   5   2      149.67      151.56      7.44 o
   9   5   2      164.55      147.44      5.42 o
  10   5   2        9.98       13.69      2.78 o
  11   5   2       80.46       96.19      6.11 o
  12   5   2       29.67       19.82      2.95 o
   0   6   2      693.56      726.50     17.34 o
   1   6   2       48.26       40.65      1.19 o
   2   6   2       51.84       56.42      2.13 o
   3   6   2        3.87        4.88      0.61 o
   4   6   2      393.08      389.33      8.25 o
   5   6   2     1140.72     1113.25     24.46 o
   6   6   2      611.22      596.52     20.61 o
   7   6   2       14.01       26.83      3.63 o
   8   6   2       22.33       20.91      3.17 o
   9   6   2        5.08       10.19      4.09 o
  10   6   2       67.90       69.37      7.93 o
  11   6   2        4.21       11.71      3.44 o
  12   6   2      165.88      184.37      8.12 o
   1   7   2      360.65      337.28      7.59 o
   2   7   2      132.87      131.92      4.33 o
   3   7   2      179.46      152.14      4.45 o
   4   7   2        1.53        1.76      1.08 o
   5   7   2      521.09      506.92     12.66 o
   6   7   2       44.68       30.21      3.72 o
   7   7   2      410.91      383.01     12.81 o
   8   7   2       90.19       75.83      6.43 o
   9   7   2       43.36       30.27      4.45 o
  10   7   2       12.93       18.34      4.47 o
  11   7   2      181.25      206.34      8.20 o
   0   8   2      352.15      392.88     15.31 o
   1   8   2        1.44        3.14      1.71 o
   2   8   2       26.55       22.32      1.93 o
   3   8   2        2.53        4.20      1.99 o
   4   8   2       40.01       43.24      3.06 o
   5   8   2      438.22      454.98     12.08 o
   6   8   2       91.86      111.00      4.89 o
   7   8   2      359.27      363.40     14.03 o
   8   8   2        0.69       -2.08      2.08 o
   9   8   2       77.61       76.04      4.98 o
  10   8   2       28.52       39.33      4.34 o
   1   9   2       23.51       22.90      3.79 o
   2   9   2       41.69       45.51      4.00 o
   3   9   2       67.23       79.28      4.18 o
   4   9   2       50.87       45.28      2.94 o
   5   9   2       45.69       46.78      5.18 o
   6   9   2      214.37      208.77     10.16 o
   7   9   2      167.02      198.54     16.82 o
   8   9   2       17.78       25.33      6.14 o
   0  10   2      133.35      169.98     11.01 o
   1  10   2       33.61       41.42      3.74 o
   2  10   2       15.03       22.16      3.55 o
   3  10   2      390.46      396.61     13.73 o
   4  10   2      255.76      250.02     21.61 o
   5  10   2      167.51      168.63     11.59 o
   6  10   2       18.22       11.13      4.65 o
   1  11   2       76.62       82.85      5.38 o
   2  11   2        1.31       -1.86      1.86 o
   1   1   3    12290.46    12345.24    309.07 o
   2   1   3     3317.96     3245.47     55.42 o
   3   1   3      106.89      106.70      2.48 o
   4   1   3      100.64       65.80      1.67 o
   5   1   3      406.22      454.78     10.24 o
   6   1   3     1945.57     2014.81     50.00 o
   7   1   3      128.60      129.20      4.02 o
   8   1   3      531.99      533.75     11.82 o
   9   1   3        0.04        0.19      0.81 o
  10   1   3     2261.56     2196.55     41.71 o
  11   1   3      596.85      581.92     13.67 o
  12   1   3       18.43       16.70      2.99 o
  13   1   3        7.92        5.86      2.39 o
  14   1   3        8.45        6.45      2.31 o
   0   2   3     3420.08     3421.61     77.88 o
   1   2   3     9789.92     9796.04    176.56 o
   2   2   3     2575.84     2600.08     41.62 o
   3   2   3       78.89       80.63      1.70 o
   4   2   3     1609.06     1645.82     35.20 o
   5   2   3      169.96      170.01      3.77 o
   6   2   3     1436.39     1556.08     33.43 o
   7   2   3      144.31      145.93      4.02 o
   8   2   3      160.16      155.23      4.71 o
   9   2   3       26.27       22.72      2.24 o
  10   2   3      745.37      735.28     15.81 o
  11   2   3      210.66      201.75      5.98 o
  12   2   3      157.18      159.41      4.84 o
  13   2   3       65.02       68.31      4.68 o
  14   2   3       43.78       37.80      3.51 o
   1   3   3      954.12     1007.78     16.71 o
   2   3   3      233.29      229.51      4.11 o
   3   3   3     1394.14     1469.39     29.19 o
   4   3   3       18.10       26.34      1.10 o
   5   3   3       12.76       12.30      1.35 o
   6   3   3        0.37       56.09      4.81 o
   7   3   3      323.27      309.26      9.08 o
   8   3   3     2124.28     2062.96     51.35 o
   9   3   3      244.19      246.33      8.00 o
  10   3   3       15.23       16.32      3.19 o
  11   3   3       27.36       27.15      2.50 o
  12   3   3        0.01        4.63      3.83 o
  13   3   3       99.83       86.89      7.62 o
   0   4   3      877.09      805.60     17.13 o
   1   4   3     1231.87     1239.18     20.87 o
   2   4   3     2309.85     2184.92     41.19 o
   3   4   3     3392.74     3431.15     68.72 o
   4   4   3     1883.25     1673.91     42.54 o
   5   4   3      136.27      155.85      4.25 o
   6   4   3        1.12        3.84      1.54 o
   7   4   3      135.62      135.13      4.87 o
   8   4   3      788.83      690.76     17.70 o
   9   4   3       28.33       25.22      3.03 o
  10   4   3      237.69      234.59      9.35 o
  11   4   3       27.12       33.84      2.82 o
  12   4   3       22.65       20.26      3.00 o
  13   4   3       41.70       48.29      3.83 o
   1   5   3       23.98       23.43      0.94 o
   2   5   3      160.69      146.75      3.96 o
   3   5   3       21.37       19.43      1.49 o
   4   5   3      167.07      157.59      2.97 o
   5   5   3      306.01      319.56      7.09 o
   6   5   3      507.92      476.70     10.70 o
   7   5   3      723.83      637.50     20.92 o
   8   5   3        1.32       -0.23      1.29 o
   9   5   3       33.94       30.96      2.94 o
  10   5   3       15.34       19.13      2.61 o
  11   5   3        4.71       -0.70      2.25 o
  12   5   3       39.49       25.12      4.43 o
   0   6   3     1210.53     1301.93     34.33 o
   1   6   3      228.21      239.66      4.56 o
   2   6   3     2250.68     2323.78     45.35 o
   3   6   3      158.11      208.02      5.91 o
   4   6   3       30.67       26.84      1.34 o
   5   6   3      298.79      293.03     12.66 o
   6   6   3     1023.46     1019.21     26.66 o
   7   6   3      165.71      161.53     10.17 o
   8   6   3        1.88        4.18      2.45 o
   9   6   3      174.85      226.37      9.75 o
  10   6   3       73.80       70.57      4.83 o
  11   6   3       18.85       21.73      3.48 o
  12   6   3       62.27       66.63      4.43 o
   1   7   3        0.00       -0.03      0.86 o
   2   7   3        9.89       10.79      1.51 o
   3   7   3        0.68        2.47      0.96 o
   4   7   3      858.01      862.90     18.96 o
   5   7   3      904.21      885.24     21.78 o
   6   7   3       43.26       30.67      3.90 o
   7   7   3      158.20      141.16      6.84 o
   8   7   3      307.07      304.68      9.93 o
   9   7   3       74.97       94.22      5.44 o
  10   7   3        7.91        4.41      3.06 o
  11   7   3        3.76        3.83      2.87 o
   0   8   3      100.84      113.70      8.58 o
   1   8   3       53.76       50.34      3.53 o
   2   8   3        4.54        2.89      1.59 o
   3   8   3      225.58      211.28      6.07 o
   4   8   3       31.93       32.21      2.40 o
   5   8   3       75.19       51.79      4.09 o
   6   8   3      112.49      106.72      5.04 o
   7   8   3        8.10        5.55      1.98 o
   8   8   3       36.62       27.37      3.39 o
   9   8   3       16.13       25.02      4.24 o
  10   8   3        0.00       -1.05      2.85 o
   1   9   3       37.10       38.04      3.23 o
   2   9   3       46.67       44.13      3.76 o
   3   9   3      118.98      158.09      6.51 o
   4   9   3      104.90      108.18      4.24 o
   5   9   3        2.63        3.20      3.29 o
   6   9   3       80.09       87.23      7.03 o
   7   9   3      256.68      221.41      9.93 o
   8   9   3        3.44        5.34      2.42 o
   0  10   3        3.94       -3.57      3.95 o
   1  10   3        3.09       -0.12      1.82 o
   2  10   3      146.76      166.25      7.44 o
   3  10   3      168.01      169.16     12.31 o
   4  10   3       27.76       23.98      4.87 o
   5  10   3        0.72        9.58      5.35 o
   6  10   3      403.41      380.79     19.86 o
   1  11   3       84.35      111.53      8.46 o
   2  11   3        5.27        3.39      3.14 o
   0   0   4     2776.14     2808.61     97.24 o
   1   0   4     6445.84     6171.65    132.53 o
   2   0   4    11756.58    11002.65    275.91 o
   3   0   4      362.67      323.80     10.29 o
   4   0   4      299.35      284.76      7.28 o
   5   0   4     1876.93     1949.54     63.85 o
   6   0   4     2566.67     2595.53     89.72 o
   7   0   4       38.46       41.06      2.60 o
   8   0   4      156.91      167.44      9.72 o
   9   0   4       47.30       41.68      4.58 o
  10   0   4      404.74      416.04     12.90 o
  11   0   4        0.00       -0.31      2.60 o
  12   0   4      186.75      202.40      8.67 o
  13   0   4       45.81       41.70      8.70 o
  14   0   4       10.72       15.61      3.02 o
   1   1   4      889.59      892.06     13.80 o
   2   1   4     1846.65     1770.25     29.00 o
   3   1   4     2055.27     2064.97     33.38 o
   4   1   4      716.65      755.48     14.79 o
   5   1   4     1923.67     2035.32     44.33 o
   6   1   4       12.21        5.47      1.26 o
   7   1   4      324.09      326.57      8.07 o
   8   1   4      539.62      545.92     12.98 o
   9   1   4      554.23      529.17     11.68 o
  10   1   4       46.87       49.69      2.81 o
  11   1   4     1044.70     1018.68     22.56 o
  12   1   4       18.56       23.49      2.31 o
  13   1   4       38.06       33.21      3.43 o
  14   1   4        3.25        5.56      3.21 o
   0   2   4       34.94       40.58      1.11 o
   1   2   4     7389.31     7462.09    128.66 o
   2   2   4     9389.89     9434.74    177.26 o
   3   2   4      431.19      401.39      8.87 o
   4   2   4       69.85       88.19      2.43 o
   5   2   4      566.74      579.53     13.13 o
   6   2   4      539.73      477.24     11.76 o
   7   2   4      326.17      359.71      9.39 o
   8   2   4       84.70       79.20      2.68 o
   9   2   4      881.28      888.71     20.14 o
  10   2   4      107.85      123.66      4.29 o
  11   2   4        0.68        2.21      2.03 o
  12   2   4       79.57       87.50      5.68 o
  13   2   4        1.54        6.10      3.78 o
  14   2   4       38.89       31.59      2.85 o
   1   3   4     3341.57     3153.32     50.69 o
   2   3   4     1336.39     1256.68     20.09 o
   3   3   4       25.75       21.72      0.85 o
   4   3   4     1172.44     1172.95     24.71 o
   5   3   4       25.46       19.10      1.52 o
   6   3   4       21.05       23.90      1.55 o
   7   3   4       23.55       21.92      1.69 o
   8   3   4      927.63      948.39     23.32 o
   9   3   4      119.30      122.27      3.95 o
  10   3   4       29.62       31.49      2.07 o
  11   3   4      515.05      492.01     14.66 o
  12   3   4      239.41      242.84      9.51 o
  13   3   4       56.89       50.03      3.57 o
   0   4   4      328.75      294.64      6.91 o
   1   4   4     1035.39     1034.33     17.67 o
   2   4   4        5.48        3.29      0.78 o
   3   4   4     1417.21     1549.61     29.70 o
   4   4   4      816.04      816.23     16.66 o
   5   4   4     1562.33     1626.22     41.22 o
   6   4   4      121.09      116.62      3.99 o
   7   4   4      279.16      273.27      7.11 o
   8   4   4       17.52       14.10      1.32 o
   9   4   4     1211.52     1087.87     24.25 o
  10   4   4        0.06        0.91      1.70 o
  11   4   4       49.31       48.82      3.71 o
  12   4   4        0.41        2.73      1.67 o
  13   4   4        0.85       -0.98      2.33 o
   1   5   4      223.58      210.36      4.67 o
   2   5   4      145.17      155.61      3.54 o
   3   5   4      206.71      202.76      4.94 o
   4   5   4       31.92       26.59      1.07 o
   5   5   4     2326.11     2325.91     51.16 o
   6   5   4      407.15      413.50     10.84 o
   7   5   4      674.29      647.05     17.26 o
   8   5   4        4.08        6.67      1.67 o
   9   5   4      121.35      113.19      4.99 o
  10   5   4      390.45      383.96     10.56 o
  11   5   4       39.70       26.14      3.96 o
  12   5   4        5.27       -2.53      2.53 o
   0   6   4      315.53      304.34      6.95 o
   1   6   4       87.33       92.76      2.23 o
   2   6   4        0.58        2.63      1.00 o
   3   6   4       31.43       26.20      1.36 o
   4   6   4       58.35       55.81      1.68 o
   5   6   4        4.75        2.84      1.77 o
   6   6   4      131.93      140.12      4.41 o
   7   6   4     1060.26     1035.43     27.33 o
   8   6   4      144.70      130.07      5.13 o
   9   6   4      131.46      128.59      6.65 o
  10   6   4        6.54        4.99      2.77 o
  11   6   4       90.66      116.01      6.39 o
  12   6   4        0.16        1.80      3.60 o
   1   7   4      222.23      234.63      5.36 o
   2   7   4        8.36        7.77      1.46 o
   3   7   4        0.35        0.97      1.45 o
   4   7   4        0.53        2.23      1.65 o
   5   7   4      351.97      352.12     11.88 o
   6   7   4      385.91      371.73     10.99 o
   7   7   4       26.02       26.89      6.13 o
   8   7   4      537.25      518.11     15.07 o
   9   7   4       46.86       30.47      3.88 o
  10   7   4       32.19       41.94      5.28 o
  11   7   4        8.88       27.51      4.47 o
   0   8   4       49.46       39.74      4.27 o
   1   8   4        3.12        2.51      2.21 o
   2   8   4      261.38      245.55      8.44 o
   3   8   4       59.62       59.70      3.43 o
   4   8   4       15.58       20.61      1.59 o
   5   8   4      260.08      252.56      8.22 o
   6   8   4       88.78       79.27      4.29 o
   7   8   4      363.33      350.91     11.10 o
   8   8   4       45.87       51.80      3.31 o
   9   8   4       35.32       19.70      3.68 o
   1   9   4      313.74      287.16     32.54 o
   2   9   4      246.37      256.47      8.70 o
   3   9   4       40.28       43.36      3.09 o
   4   9   4       21.95       18.46      2.33 o
   5   9   4      110.79      113.05      8.61 o
   6   9   4      198.24      189.13      9.74 o
   7   9   4      175.18      149.95      7.62 o
   8   9   4       59.34       64.89      5.42 o
   0  10   4       65.02       76.66      6.07 o
   1  10   4        0.79        0.33      2.29 o
   2  10   4        7.42       17.95      3.84 o
   3  10   4       14.83       22.05      3.34 o
   4  10   4       12.65       21.15      4.21 o
   5  10   4       32.86       40.86      4.37 o
   6  10   4      140.68      131.60      8.58 o
   1  11   4       12.78        9.77      3.83 o
   2  11   4       62.90       67.77      5.71 o
   1   1   5       96.29       86.22      1.61 o
   2   1   5     1118.53     1071.35     17.57 o
   3   1   5     3132.69     3005.36     53.50 o
   4   1   5       53.05       81.55      2.08 o
   5   1   5      217.37      227.60      5.84 o
   6   1   5      780.63      802.91     19.06 o
   7   1   5       23.40       19.76      1.58 o
   8   1   5      543.67      561.16     13.16 o
   9   1   5      575.80      605.66     17.08 o
  10   1   5       80.19       73.58      3.16 o
  11   1   5      139.52      116.98      4.21 o
  12   1   5      673.53      670.08     17.07 o
  13   1   5       44.93       57.84      3.92 o
  14   1   5       19.02       19.01      2.48 o
   0   2   5      354.06      352.61      8.64 o
   1   2   5     2160.74     2027.41     34.81 o
   2   2   5        5.43        3.38      0.49 o
   3   2   5       85.46       83.72      2.15 o
   4   2   5      176.27      192.50      4.31 o
   5   2   5     3095.27     3133.01     73.22 o
   6   2   5     1261.16     1304.97     31.08 o
   7   2   5     1095.63     1173.97     27.53 o
   8   2   5      672.05      604.65     13.53 o
   9   2   5      493.99      512.00     13.05 o
  10   2   5       62.08       62.43      2.67 o
  11   2   5      152.86      173.30      5.62 o
  12   2   5        0.23       -1.07      1.77 o
  13   2   5        6.43        4.83      2.35 o
   1   3   5     1380.55     1406.97     24.05 o
   2   3   5     1273.32     1385.76     25.09 o
   3   3   5     1956.05     1969.83     39.04 o
   4   3   5     3359.56     3425.18     70.44 o
   5   3   5      364.98      349.69      8.82 o
   6   3   5      234.52      254.05      6.76 o
   7   3   5        1.90        0.16      1.31 o
   8   3   5        0.52        3.35      1.53 o
   9   3   5       33.53       34.84      2.16 o
  10   3   5       97.47       63.51      3.96 o
  11   3   5        3.78        3.11      1.71 o
  12   3   5       34.82       41.36      4.16 o
  13   3   5        2.39        0.88      1.84 o
   0   4   5      590.31      625.39     14.73 o
   1   4   5      194.05      182.01      3.40 o
   2   4   5      570.34      575.38     11.92 o
   3   4   5      174.40      154.60      3.37 o
   4   4   5      849.47      875.52     16.91 o
   5   4   5      237.74      236.54      6.53 o
   6   4   5      259.05      251.69      6.68 o
   7   4   5       42.88       30.31      2.43 o
   8   4   5       47.66       34.04      2.10 o
   9   4   5      144.86      121.73      4.33 o
  10   4   5       10.35       12.27      2.88 o
  11   4   5        1.96        2.70      1.86 o
  12   4   5       22.81       22.06      3.11 o
  13   4   5        3.73        1.81      2.47 o
   1   5   5       21.94       26.79      1.19 o
   2   5   5      230.98      243.83      5.47 o
   3   5   5      278.99      313.75      7.12 o
   4   5   5      418.48      440.57      8.40 o
   5   5   5       14.35       15.19      1.91 o
   6   5   5      309.24      301.68      7.01 o
   7   5   5      147.57      133.58      3.92 o
   8   5   5        6.99        8.08      2.22 o
   9   5   5       81.98       94.30      4.62 o
  10   5   5        1.10        2.24      2.22 o
  11   5   5        3.37        6.18      2.52 o
  12   5   5       10.46       17.32      2.74 o
   0   6   5     1015.08      992.43     24.94 o
   1   6   5        1.05        0.68      0.93 o
   2   6   5     1606.92     1613.19     30.88 o
   3   6   5      601.80      605.85     12.21 o
   4   6   5      134.84      130.47      3.23 o
   5   6   5        4.88        8.91      1.77 o
   6   6   5        2.83        4.77      1.95 o
   7   6   5       76.68       82.39      4.84 o
   8   6   5       51.36       51.01      4.05 o
   9   6   5       75.46       74.56      5.30 o
  10   6   5        3.12        3.19      2.82 o
  11   6   5       16.43       28.90      3.49 o
   1   7   5      302.44      334.60      8.33 o
   2   7   5      417.04      440.83     10.53 o
   3   7   5       10.43       14.86      1.54 o
   4   7   5     1179.20     1254.57     29.07 o
   5   7   5       78.08       81.52      7.00 o
   6   7   5      988.54      993.18     24.40 o
   7   7   5      525.97      512.68     14.78 o
   8   7   5       28.44       37.67      2.99 o
   9   7   5       22.85       19.26      2.96 o
  10   7   5       90.55      109.72      5.76 o
  11   7   5        1.11        8.68      2.70 o
   0   8   5      284.87      261.56     12.08 o
   1   8   5      280.31      273.30     10.60 o
   2   8   5       24.23       15.53      1.88 o
   3   8   5      108.63      110.43      4.13 o
   4   8   5       89.61       88.97      5.12 o
   5   8   5       63.74       56.79      3.90 o
   6   8   5      305.54      296.55     10.39 o
   7   8   5       55.89       47.68      4.14 o
   8   8   5       24.65       23.63      3.54 o
   9   8   5        8.13        0.95      4.57 o
   1   9   5       46.08       44.96      4.77 o
   2   9   5       66.64       68.94      3.93 o
   3   9   5       33.76       39.99      3.16 o
   4   9   5      227.42      231.67     10.03 o
   5   9   5      159.15      150.81     18.73 o
   6   9   5      128.79      109.04      6.20 o
   7   9   5       12.79        8.23      2.78 o
   8   9   5      331.68      329.11     14.10 o
   0  10   5        2.60       21.58      6.11 o
   1  10   5      314.08      289.85     12.08 o
   2  10   5        0.22       -1.35      1.85 o
   3  10   5       34.59       45.23      4.31 o
   4  10   5      200.53      174.70     17.31 o
   5  10   5        6.81       -2.20      3.06 o
   6  10   5      106.27       85.19      6.27 o
   1  11   5      217.51      263.54     16.37 o
   1   0   6      560.42      589.99     12.08 o
   2   0   6      461.56      443.91     10.87 o
   3   0   6      101.10      106.65      2.98 o
   4   0   6      489.81      454.20     13.73 o
   5   0   6     2413.29     2442.03    112.78 o
   6   0   6       41.32       52.68      3.01 o
   7   0   6     5571.63     5674.68    216.49 o
   8   0   6      105.00      125.35      5.86 o
   9   0   6     1705.79     1767.62     57.93 o
  10   0   6       26.24       34.56      4.44 o
  11   0   6      231.59      267.02     11.01 o
  12   0   6      134.48      159.64      8.03 o
  13   0   6      148.71      139.77     10.58 o
  14   0   6       77.35       83.43      6.47 o
   1   1   6     5653.66     5448.43     86.69 o
   2   1   6      765.88      718.76     12.50 o
   3   1   6      958.21      950.78     20.16 o
   4   1   6       13.33       13.20      0.87 o
   5   1   6     1523.47     1676.78     42.91 o
   6   1   6        2.29        4.09      1.03 o
   7   1   6      350.12      378.01      9.04 o
   8   1   6        0.06       -0.70      0.95 o
   9   1   6      264.13      276.92      7.31 o
  10   1   6      274.12      262.86      6.69 o
  11   1   6       28.50       36.00      3.19 o
  12   1   6      211.34      192.56      6.43 o
  13   1   6        5.37        6.09      2.04 o
  14   1   6        4.44        6.98      3.30 o
   0   2   6     3423.21     3261.27     70.36 o
   1   2   6       17.30       19.22      0.60 o
   2   2   6      267.39      249.04      4.28 o
   3   2   6       27.36       23.56      0.95 o
   4   2   6     3586.10     3668.35     87.00 o
   5   2   6      414.68      454.84      9.84 o
   6   2   6       98.07      115.72      3.57 o
   7   2   6        2.18        4.24      1.52 o
   8   2   6       42.43       28.21      1.67 o
   9   2   6      111.98      130.25      3.99 o
  10   2   6      565.57      549.26     14.32 o
  11   2   6        7.19        1.36      1.79 o
  12   2   6      215.43      217.59      8.14 o
  13   2   6       28.60       35.62      3.54 o
   1   3   6       13.66       25.76      1.44 o
   2   3   6      456.66      445.50      9.10 o
   3   3   6     1519.46     1740.55     36.56 o
   4   3   6      328.46      378.93      8.65 o
   5   3   6      291.52      295.01      6.78 o
   6   3   6      283.93      340.09      8.70 o
   7   3   6       62.66       58.05      2.35 o
   8   3   6      263.63      260.63      6.87 o
   9   3   6      469.48      429.80     11.74 o
  10   3   6        0.04        0.41      1.70 o
  11   3   6       69.34       63.93      3.18 o
  12   3   6       14.01       17.43      2.17 o
  13   3   6       28.05       26.16      3.56 o
   0   4   6       11.30        9.42      0.63 o
   1   4   6       47.95       36.07      1.16 o
   2   4   6      320.16      329.60      6.12 o
   3   4   6     1571.30     1633.36     31.26 o
   4   4   6     3127.17     3244.52     72.35 o
   5   4   6      728.68      717.02     17.60 o
   6   4   6       23.68       21.84      1.93 o
   7   4   6      176.02      189.85      5.00 o
   8   4   6      392.88      359.02      8.81 o
   9   4   6      352.07      351.51      9.05 o
  10   4   6        0.31       -1.81      1.81 o
  11   4   6       22.94       15.83      2.14 o
  12   4   6      134.69      148.86      6.72 o
  13   4   6        1.94        5.21      3.40 o
   1   5   6      238.22      253.91      5.59 o
   2   5   6        0.60        0.16      0.75 o
   3   5   6      160.15      168.34      4.29 o
   4   5   6      671.33      698.54     13.83 o
   5   5   6      296.85      270.59      6.79 o
   6   5   6      892.22      873.38     19.74 o
   7   5   6      632.22      599.17     13.91 o
   8   5   6      193.43      175.59      5.16 o
   9   5   6      109.21       89.19      4.30 o
  10   5   6      155.36      151.79      6.87 o
  11   5   6        9.48        6.80      2.08 o
  12   5   6      161.22      201.15      9.02 o
   0   6   6      565.22      606.23     15.38 o
   1   6   6      604.76      618.58     14.70 o
   2   6   6       88.90       90.98      2.33 o
   3   6   6      393.68      391.39      8.17 o
   4   6   6      486.10      470.14     11.84 o
   5   6   6      452.77      420.98     10.81 o
   6   6   6        0.52        9.60      2.48 o
   7   6   6      294.93      267.57     10.71 o
   8   6   6      153.15      143.57      6.88 o
   9   6   6      108.03       89.20      4.52 o
  10   6   6        0.05        1.05      2.13 o
  11   6   6       60.68       59.69      3.78 o
   1   7   6      459.99      451.07     10.70 o
   2   7   6       73.90       67.28      2.95 o
   3   7   6      111.34      111.24      3.83 o
   4   7   6      222.28      210.73      6.78 o
   5   7   6      847.92      844.36     23.92 o
   6   7   6        3.48        1.76      1.06 o
   7   7   6        0.70        5.66      2.65 o
   8   7   6        6.27        3.00      2.18 o
   9   7   6        4.24        6.55      3.45 o
  10   7   6        4.60        4.31      2.92 o
   0   8   6       13.80       18.85      3.54 o
   1   8   6      560.86      603.86     19.39 o
   2   8   6      368.97      395.37     19.31 o
   3   8   6       81.09       82.23      3.35 o
   4   8   6      145.11      141.28      6.54 o
   5   8   6      290.74      299.78     12.36 o
   6   8   6      178.87      198.45     10.33 o
   7   8   6       75.49       81.33      4.48 o
   8   8   6       31.09       23.79      3.11 o
   9   8   6        6.29        1.53      4.93 o
   1   9   6       10.01        4.62      3.70 o
   2   9   6       25.42       21.89      3.78 o
   3   9   6       85.12       90.35      4.80 o
   4   9   6      176.39      192.22     11.26 o
   5   9   6        8.16       12.78      4.43 o
   6   9   6       17.97       14.36      3.50 o
   7   9   6        0.91       -2.75      9.24 o
   8   9   6       10.15        9.61      4.18 o
   0  10   6      297.84      332.96     28.81 o
   1  10   6       94.71       98.03      9.44 o
   2  10   6       59.50       63.17      4.56 o
   3  10   6      209.05      207.25      9.08 o
   4  10   6        4.96       11.69      5.12 o
   5  10   6        3.30        7.91      5.87 o
   6  10   6      225.61      259.16     25.94 o
   1  11   6       83.50       72.94      7.28 o
   1   1   7      281.70      249.73      4.50 o
   2   1   7      314.87      318.36      5.40 o
   3   1   7     2523.86     2331.93     49.51 o
   4   1   7     3128.74     3251.07     77.60 o
   5   1   7     2492.07     2630.88     67.52 o
   6   1   7      276.92      296.80      7.67 o
   7   1   7        2.05       12.97      1.79 o
   8   1   7     1100.29     1056.40     28.78 o
   9   1   7      225.24      210.58      7.03 o
  10   1   7       64.26       58.66      3.54 o
  11   1   7        0.53        0.86      1.50 o
  12   1   7        0.36        4.63      2.16 o
  13   1   7        2.27        0.81      2.33 o
   0   2   7       14.17       19.54      1.03 o
   1   2   7      102.91       81.20      1.67 o
   2   2   7      240.02      205.59      4.29 o
   3   2   7     2181.49     2331.78     51.93 o
   4   2   7      363.77      426.87     10.00 o
   5   2   7      378.48      411.30     10.26 o
   6   2   7       45.77       36.50      1.68 o
   7   2   7      438.17      414.53      9.71 o
   8   2   7       55.32       58.02      2.70 o
   9   2   7      534.07      487.31     12.56 o
  10   2   7       48.81       44.28      2.50 o
  11   2   7      336.82      345.45     11.25 o
  12   2   7        0.16       -2.05      2.05 o
  13   2   7       14.40        6.83      3.27 o
   1   3   7     1164.42     1181.85     23.20 o
   2   3   7        0.94       -0.57      0.63 o
   3   3   7      383.91      443.36      9.29 o
   4   3   7     1055.83     1076.96     24.78 o
   5   3   7      876.19      870.46     17.83 o
   6   3   7       93.85       88.51      2.94 o
   7   3   7      175.85      186.98      4.93 o
   8   3   7      813.46      743.07     18.50 o
   9   3   7       81.64       69.98      3.30 o
  10   3   7      442.95      441.50     11.13 o
  11   3   7      193.65      174.03      5.72 o
  12   3   7        1.13        0.87      2.09 o
  13   3   7        8.16        9.71      2.75 o
   0   4   7       34.69       30.97      1.20 o
   1   4   7      683.78      755.15     17.62 o
   2   4   7     2024.50     2081.75     39.58 o
   3   4   7      223.69      217.47      6.08 o
   4   4   7      266.72      281.66      6.68 o
   5   4   7      214.90      178.30      4.74 o
   6   4   7      648.33      677.15     16.84 o
   7   4   7      749.29      652.92     17.07 o
   8   4   7      529.23      517.52     12.07 o
   9   4   7        2.23        0.21      1.32 o
  10   4   7      132.38      114.95      5.00 o
  11   4   7      333.36      345.80      9.67 o
  12   4   7       18.19       14.84      3.42 o
  13   4   7       50.57       42.44      4.49 o
   1   5   7      411.83      380.29      8.49 o
   2   5   7        6.26        5.02      0.67 o
   3   5   7      190.57      182.68      4.64 o
   4   5   7       60.86       73.91      2.52 o
   5   5   7      146.61      149.02      3.39 o
   6   5   7     1198.75     1121.65     25.96 o
   7   5   7      529.61      483.09     14.37 o
   8   5   7      180.30      168.81      5.18 o
   9   5   7      309.68      282.63      9.56 o
  10   5   7       14.70       10.80      2.90 o
  11   5   7      175.30      210.24      7.40 o
  12   5   7       66.86       60.87      4.55 o
   0   6   7      158.85      166.12      5.38 o
   1   6   7      120.87      125.34      3.98 o
   2   6   7      117.41      124.76      3.91 o
   3   6   7       77.71       81.80      3.35 o
   4   6   7       11.53       13.07      1.33 o
   5   6   7        5.40        7.69      1.10 o
   6   6   7        7.65        9.27      3.15 o
   7   6   7      346.87      384.37     10.56 o
   8   6   7        7.61       17.32      2.74 o
   9   6   7        0.05       15.64      6.32 o
  10   6   7       81.09       79.38      4.96 o
  11   6   7       64.52       49.13      3.77 o
   1   7   7     1145.41     1138.96     26.34 o
   2   7   7      129.32      137.16      6.96 o
   3   7   7       78.85       86.31      6.32 o
   4   7   7       28.59       29.64      2.22 o
   5   7   7      465.80      460.60     12.52 o
   6   7   7      101.90      105.17      4.18 o
   7   7   7       25.77       12.41      2.58 o
   8   7   7       24.77       31.63      3.35 o
   9   7   7      173.83      195.57      8.68 o
  10   7   7       15.33        8.40      2.87 o
   0   8   7     1473.98     1521.70     58.75 o
   1   8   7      135.01      139.59      8.75 o
   2   8   7      698.51      639.88     25.45 o
   3   8   7        2.63        2.23      1.58 o
   4   8   7      203.66      197.05      6.45 o
   5   8   7        1.77        4.26      1.96 o
   6   8   7       41.73       52.42      3.49 o
   7   8   7       19.59       17.22      2.74 o
   8   8   7        5.99       15.71      2.61 o
   9   8   7      161.29      140.15      6.61 o
   1   9   7      162.08      180.65      9.71 o
   2   9   7        1.89       10.46      2.84 o
   3   9   7       79.72       78.19      3.90 o
   4   9   7       91.69       83.30      5.95 o
   6   9   7        3.32       10.93      7.48 o
   7   9   7      145.89      137.22      8.37 o
   8   9   7       29.18       26.37      3.20 o
   0  10   7       42.05       50.03      6.51 o
   1  10   7      124.02      128.21     16.81 o
   2  10   7       77.34       75.95      5.22 o
   3  10   7        1.66        5.04      3.49 o
   4  10   7        3.72        8.34      3.75 o
   5  10   7        0.00       19.93      8.22 o
   0   0   8       38.90       39.89      1.96 o
   1   0   8     2120.13     1873.90     45.86 o
   2   0   8     5872.82     5461.73    167.78 o
   3   0   8      408.46      388.70     11.62 o
   4   0   8     2532.80     2536.21     76.55 o
   5   0   8       14.05        8.03      1.69 o
   6   0   8     5420.07     5572.96    214.95 o
   7   0   8        0.36        0.08      1.56 o
   8   0   8       33.04       35.33      3.41 o
   9   0   8        3.16        1.52      2.09 o
  10   0   8     3187.24     3315.74    132.27 o
  11   0   8       41.74       42.81      4.89 o
  12   0   8        0.76        2.69      2.94 o
  13   0   8       60.62       68.84      9.25 o
   1   1   8       11.05        8.03      0.50 o
   2   1   8      509.09      493.75      9.39 o
   3   1   8     1582.67     1671.77     34.20 o
   4   1   8      137.64      137.78      3.22 o
   5   1   8      514.20      524.01     11.83 o
   6   1   8      168.40      184.98      5.25 o
   7   1   8        4.64        3.20      1.28 o
   8   1   8       13.25       16.44      2.31 o
   9   1   8        1.01        8.87      2.27 o
  10   1   8       37.15       38.16      2.85 o
  11   1   8        0.19       -1.50      2.01 o
  12   1   8      124.63      130.86      5.57 o
  13   1   8       26.75       21.07      2.85 o
   0   2   8     5227.29     5187.29    122.50 o
   1   2   8     3123.61     3061.45     58.98 o
   2   2   8      537.52      570.64     12.64 o
   3   2   8      546.75      581.73     12.96 o
   4   2   8     1860.48     1860.57     47.69 o
   5   2   8        1.79        2.73      0.89 o
   6   2   8       14.95       13.97      1.30 o
   7   2   8      430.68      415.09     16.60 o
   8   2   8     2395.88     2382.39     56.96 o
   9   2   8       90.55       87.67      5.56 o
  10   2   8      109.30      112.84      6.27 o
  11   2   8       39.54       38.97      3.60 o
  12   2   8      253.97      280.27     10.49 o
  13   2   8       51.47       57.17      4.14 o
   1   3   8       23.52       10.27      0.68 o
   2   3   8      148.74      160.57      4.07 o
   3   3   8      402.04      410.22     11.08 o
   4   3   8      102.49       83.18      3.53 o
   5   3   8      108.51      116.70      3.51 o
   6   3   8     1265.22     1198.04     29.56 o
   7   3   8        9.56        6.83      1.26 o
   8   3   8      122.27      120.57      4.15 o
   9   3   8        5.17        7.32      1.95 o
  10   3   8       10.56        4.10      2.31 o
  11   3   8        0.17        2.01      1.55 o
  12   3   8        3.54       13.07      2.82 o
  13   3   8       83.21       70.45      4.63 o
   0   4   8       15.34       11.10      0.97 o
   1   4   8      738.07      739.37     14.93 o
   2   4   8      296.33      341.01      8.02 o
   3   4   8        3.43        8.85      1.18 o
   4   4   8      100.12       90.91      2.61 o
   5   4   8       24.35       25.12      1.19 o
   6   4   8      153.63      156.16      4.11 o
   7   4   8     1422.18     1385.01     34.48 o
   8   4   8      292.01      303.62      8.09 o
   9   4   8      141.55      143.71      4.96 o
  10   4   8      193.83      211.94      6.44 o
  11   4   8       57.79       54.25      3.99 o
  12   4   8       37.21       44.91      5.39 o
   1   5   8     1900.20     1967.43     42.93 o
   2   5   8      326.95      360.25      8.02 o
   3   5   8       27.20       28.86      1.30 o
   4   5   8       85.25       73.73      2.43 o
   5   5   8       21.35       18.06      1.05 o
   6   5   8        6.40        5.84      1.09 o
   7   5   8      365.40      359.57      8.95 o
   8   5   8        6.15        2.46      1.16 o
   9   5   8        1.38        1.26      2.28 o
  10   5   8       31.87       49.17      3.60 o
  11   5   8        3.41        1.43      3.45 o
  12   5   8       22.52       24.53      5.54 o
   0   6   8       38.70       29.69      2.50 o
   1   6   8       47.48       48.34      1.90 o
   2   6   8     1443.70     1493.96     30.30 o
   3   6   8      427.28      453.17     11.34 o
   4   6   8      590.09      585.27     15.39 o
   5   6   8      619.64      622.64     17.23 o
   6   6   8       11.62        9.86      1.56 o
   7   6   8        0.06        2.22      1.71 o
   8   6   8      107.76      129.02      6.52 o
   9   6   8      271.57      269.05      9.44 o
  10   6   8        0.58        5.12      3.11 o
  11   6   8        0.86        2.24      2.50 o
   1   7   8      452.67      476.77     12.76 o
   2   7   8        2.01        2.99      1.31 o
   3   7   8       33.73       40.61      3.16 o
   4   7   8       78.56       76.22      3.36 o
   5   7   8       94.64      102.70      4.59 o
   6   7   8      101.67       90.84      3.74 o
   7   7   8      320.29      313.80      9.95 o
   8   7   8      106.16       86.26      5.29 o
   9   7   8        0.02        2.04      3.73 o
  10   7   8       22.79       21.05      4.24 o
   0   8   8      764.65      711.22     28.77 o
   1   8   8       17.19       20.50      3.97 o
   2   8   8       12.51       12.86      1.95 o
   3   8   8       66.77       65.84      4.58 o
   4   8   8        0.15        5.20      1.46 o
   5   8   8       25.74       30.65      3.04 o
   6   8   8      137.14      133.43      6.95 o
   7   8   8       64.75       66.79      7.03 o
   8   8   8       72.53       45.26      4.80 o
   9   8   8      196.88      208.35     10.42 o
   1   9   8       21.65       20.80      3.26 o
   2   9   8      130.39      133.02     10.27 o
   3   9   8        0.31        3.66      2.07 o
   4   9   8       50.01       51.92      4.98 o
   5   9   8        1.22       -1.74      1.74 o
   6   9   8       37.48       47.43      4.13 o
   7   9   8        2.20        1.28      3.04 o
   0  10   8      176.64      166.62     15.41 o
   1  10   8       80.34       89.37      6.54 o
   2  10   8      115.01      128.87      8.68 o
   3  10   8      115.65      118.19      7.61 o
   4  10   8       12.82       15.86      2.80 o
   5  10   8        3.76       20.99      8.43 o
   1   1   9      674.56      698.09     13.68 o
   2   1   9       45.55       46.84      1.60 o
   3   1   9     5212.28     5334.30    118.52 o
   4   1   9      192.71      236.60      5.42 o
   5   1   9       10.35       10.31      0.94 o
   6   1   9        4.33        3.76      1.23 o
   7   1   9       25.29       29.12      1.78 o
   8   1   9       46.87       44.80      2.35 o
   9   1   9       32.02       25.43      2.69 o
  10   1   9        7.58       16.70      4.06 o
  11   1   9      256.05      265.01     15.36 o
  12   1   9      208.14      210.12      7.13 o
  13   1   9      166.75      176.18      6.61 o
   0   2   9        6.34        3.56      1.00 o
   1   2   9     1224.31     1225.77     25.00 o
   2   2   9      260.99      268.15      6.37 o
   3   2   9      231.26      249.62      5.69 o
   4   2   9      223.65      255.20      8.20 o
   5   2   9      588.11      566.20     14.21 o
   6   2   9      624.90      601.02     17.41 o
   7   2   9      372.34      400.58     12.15 o
   8   2   9        0.46       -0.53      1.57 o
   9   2   9      113.73      106.90      6.52 o
  10   2   9        0.50        0.48      1.41 o
  11   2   9        6.13        8.22      2.36 o
  12   2   9       32.98       37.58      3.57 o
  13   2   9       10.78       10.05      2.42 o
   1   3   9        0.61        3.28      0.85 o
   2   3   9      143.65      146.32      3.72 o
   3   3   9     2208.73     2439.72     56.94 o
   4   3   9      557.75      525.57     11.77 o
   5   3   9       11.00       16.92      1.07 o
   6   3   9      554.40      609.71     15.36 o
   7   3   9       65.13       76.70      3.95 o
   8   3   9        0.04       -1.31      1.31 o
   9   3   9      838.93      841.22     22.81 o
  10   3   9       43.13       34.67      3.09 o
  11   3   9      148.39      132.95      5.35 o
  12   3   9      152.69      153.05      7.09 o
  13   3   9      142.59      154.38      7.39 o
   0   4   9       88.25       91.18      2.88 o
   1   4   9      150.53      149.91      3.75 o
   2   4   9     2830.48     2926.18     61.43 o
   3   4   9      110.36       97.69      3.07 o
   4   4   9      320.90      336.02     10.52 o
   5   4   9     1234.58     1245.27     29.51 o
   6   4   9      291.68      278.43      6.47 o
   7   4   9       68.52       51.29      2.49 o
   8   4   9       27.06       20.05      2.43 o
   9   4   9      460.83      466.38     12.97 o
  10   4   9       20.93       12.40      2.08 o
  11   4   9       83.34       54.02      3.84 o
  12   4   9      186.93      198.42      8.46 o
   1   5   9        0.04        0.72      0.87 o
   2   5   9       45.34       35.35      1.51 o
   3   5   9       42.06       34.06      1.40 o
   4   5   9      501.28      484.34     13.18 o
   5   5   9      479.91      483.84     13.02 o
   6   5   9      550.52      523.62     13.96 o
   7   5   9      489.56      453.41     11.23 o
   8   5   9       76.17       80.32      4.21 o
   9   5   9      314.91      294.16     11.53 o
  10   5   9        0.02       -2.45      2.45 o
  11   5   9      104.25       89.35      5.31 o
  12   5   9        9.61        1.21      2.95 o
   0   6   9        0.92        5.54      2.88 o
   1   6   9        5.30        7.73      0.74 o
   2   6   9     1097.81     1096.53     26.63 o
   3   6   9      251.42      276.91      8.51 o
   4   6   9      100.89      105.19      7.27 o
   5   6   9     1122.19     1107.06     31.75 o
   6   6   9        9.44       17.40      1.93 o
   7   6   9       14.17       12.49      1.98 o
   8   6   9        5.51        2.03      2.52 o
   9   6   9       70.48       97.83      9.52 o
  10   6   9       64.30       82.67      6.29 o
  11   6   9        0.16        1.97      2.63 o
   1   7   9        0.47        2.93      1.50 o
   2   7   9       15.55       17.77      4.12 o
   3   7   9       91.70       78.58      3.32 o
   4   7   9      187.97      180.86      6.07 o
   5   7   9       88.27       98.44      6.52 o
   6   7   9        0.45        1.90      3.57 o
   7   7   9      127.05       99.49      8.06 o
   8   7   9       97.67       94.90      5.55 o
   9   7   9        5.89        2.16      4.10 o
  10   7   9        6.66       15.19      3.16 o
   1   8   9       12.14       11.39      3.35 o
   2   8   9       15.11       11.63      1.62 o
   3   8   9      391.16      432.85     16.34 o
   4   8   9       84.35       71.43      6.23 o
   5   8   9        1.57       11.97      3.23 o
   6   8   9       12.58       11.28      3.16 o
   7   8   9       42.99       63.92      6.83 o
   8   8   9      160.77      126.36      7.89 o
   9   8   9       22.88       25.81      3.72 o
   1   9   9      304.24      310.94     23.94 o
   2   9   9       76.18       68.95      5.79 o
   3   9   9       13.19        8.61      3.95 o
   4   9   9      362.50      385.44     19.53 o
   5   9   9       22.76       28.72      3.54 o
   6   9   9        0.27       -1.01      2.97 o
   7   9   9       23.69       13.32      3.78 o
   0  10   9       37.72       40.26      6.07 o
   1  10   9       85.82       76.67      8.86 o
   2  10   9       46.95       66.19      5.99 o
   3  10   9        2.78        3.97      2.06 o
   4  10   9        2.59        4.42      4.19 o
   5  10   9       14.27       44.35      8.76 o
   0   0  10     2004.13     1871.69    126.53 o
   1   0  10     1492.97     1551.54     97.59 o
   2   0  10     1565.42     1633.88     52.04 o
   3   0  10     4494.83     4538.10    235.74 o
   4   0  10      130.47      135.55      4.55 o
   5   0  10     2505.03     2617.67     77.09 o
   6   0  10     2591.12     2546.50     90.36 o
   7   0  10      712.43      701.21     26.43 o
   8   0  10      203.32      213.36      9.86 o
   9   0  10        2.52       -0.94      1.64 o
  10   0  10     1393.74     1298.63     53.46 o
  11   0  10       20.18       17.58      3.37 o
  12   0  10       76.24       58.75      4.96 o
  13   0  10      166.42      165.63      7.99 o
   1   1  10     1875.03     1979.77     46.24 o
   2   1  10       49.00       66.01      1.90 o
   3   1  10      553.29      563.73     21.07 o
   4   1  10      966.04     1001.11     23.97 o
   5   1  10      693.99      696.95     16.34 o
   6   1  10        9.85       12.30      1.17 o
   7   1  10      347.53      370.43      9.93 o
   8   1  10       17.47       13.47      1.62 o
   9   1  10      100.87      106.41      4.51 o
  10   1  10       12.41       13.62      2.30 o
  11   1  10        0.05       11.26      3.78 o
  12   1  10      132.44      111.61      6.96 o
  13   1  10        0.02        1.34      2.27 o
   0   2  10      834.57      823.01     21.89 o
   1   2  10        3.85        6.15      0.74 o
   2   2  10     1977.43     2084.54     49.33 o
   3   2  10      435.51      469.18     12.40 o
   4   2  10      107.40      123.67      4.05 o
   5   2  10     1167.11     1193.74     29.52 o
   6   2  10      796.21      774.09     17.55 o
   7   2  10      293.08      293.99      7.61 o
   8   2  10      948.36      936.65     25.36 o
   9   2  10       15.06       10.05      2.13 o
  10   2  10        0.64        2.39      1.82 o
  11   2  10      103.52       98.05      5.01 o
  12   2  10      307.75      309.63     11.38 o
  13   2  10       54.20       50.70      4.74 o
   1   3  10     1814.75     1808.27     40.67 o
   2   3  10      981.88     1020.32     24.05 o
   3   3  10      372.39      397.93      8.80 o
   4   3  10      183.56      188.28      4.95 o
   5   3  10       16.09       17.10      1.08 o
   6   3  10      524.65      512.83     17.10 o
   7   3  10      377.05      399.10     11.50 o
   8   3  10        4.41       11.70      2.81 o
   9   3  10      118.18      136.76      5.53 o
  10   3  10       65.39       47.80      3.47 o
  11   3  10       69.02       66.11      4.36 o
  12   3  10      186.79      165.95      8.41 o
  13   3  10        1.48       -1.79      1.91 o
   0   4  10        7.10        4.70      1.05 o
   1   4  10      113.62      121.40      3.16 o
   2   4  10     1400.99     1488.77     31.16 o
   3   4  10       34.74       34.40      2.10 o
   4   4  10       36.54       29.83      1.23 o
   5   4  10       56.59       43.50      3.17 o
   6   4  10      848.97      804.34     19.90 o
   7   4  10       14.45        9.96      2.18 o
   8   4  10       81.72       62.91      3.57 o
   9   4  10       73.14       63.38      3.42 o
  10   4  10       34.49       46.76      2.70 o
  11   4  10        3.49        0.14      2.06 o
  12   4  10        0.25       -2.99      2.99 o
   1   5  10     1086.04     1100.19     23.04 o
   2   5  10      448.15      440.57     10.01 o
   3   5  10      130.79      104.71      2.84 o
   4   5  10      135.29      137.84      4.00 o
   5   5  10      813.61      738.12     33.50 o
   6   5  10      545.74      524.55     15.87 o
   7   5  10       19.58       18.47      1.54 o
   8   5  10      141.33      106.78      5.57 o
   9   5  10       30.45       23.54      2.55 o
  10   5  10       32.32       26.01      3.69 o
  11   5  10       31.99       25.60      3.59 o
  12   5  10      363.39      357.75     34.25 o
   0   6  10     1981.60     2154.35     73.28 o
   1   6  10      200.40      190.36      5.85 o
   2   6  10       57.69       52.36      2.48 o
   3   6  10        0.03        3.97      2.09 o
   4   6  10      433.83      421.39     13.30 o
   5   6  10      183.86      183.94      8.31 o
   6   6  10       47.02       41.31      3.21 o
   7   6  10       48.05       52.19      2.70 o
   8   6  10      101.06       80.95      4.55 o
   9   6  10        0.03       12.33      4.13 o
  10   6  10        4.02        7.74      3.74 o
  11   6  10        0.07        0.05      2.31 o
   1   7  10     1200.18     1153.29     36.40 o
   2   7  10       71.63       71.31      3.33 o
   3   7  10      431.99      423.45     13.70 o
   4   7  10        6.68        4.57      1.20 o
   5   7  10      122.66      122.99      7.13 o
   6   7  10      224.09      229.35      7.91 o
   7   7  10       42.80       41.57      3.77 o
   8   7  10       92.48       88.96      5.49 o
   9   7  10        2.25       17.98      5.81 o
  10   7  10       17.44       13.33      3.38 o
   0   8  10      260.12       98.79      9.63 o
   1   8  10      412.02      405.99     15.37 o
   2   8  10       35.20       31.35      2.32 o
   3   8  10        3.47        6.03      2.02 o
   4   8  10      137.37      151.25      7.67 o
   5   8  10       65.54       52.86      9.65 o
   6   8  10      203.70      205.04      7.79 o
   7   8  10        0.15        1.88      2.83 o
   8   8  10        6.47        7.75      2.98 o
   9   8  10      124.66      139.72      7.28 o
   1   9  10       14.66       22.60      4.21 o
   2   9  10       15.20       12.43      3.69 o
   3   9  10       17.90       24.96      2.62 o
   4   9  10       21.39       37.63      7.62 o
   5   9  10       60.00       68.15      5.15 o
   6   9  10       11.79       13.33      2.79 o
   7   9  10       25.09       22.92      3.91 o
   0  10  10       15.43       12.52      4.23 o
   1  10  10       63.48       74.86      5.91 o
   2  10  10       87.07      102.83      7.81 o
   3  10  10        2.02        0.96      1.70 o
   4  10  10        2.00        3.30      4.19 o
   1   1  11     1179.41     1253.39     34.48 o
   2   1  11      776.78      851.99     23.12 o
   3   1  11      790.36      761.02     18.19 o
   4   1  11      672.23      687.37     20.78 o
   5   1  11       70.92       90.68      2.89 o
   6   1  11       44.93       37.49      1.77 o
   7   1  11      314.40      295.31      7.73 o
   8   1  11       35.31       31.21      2.78 o
   9   1  11      229.88      226.16      7.43 o
  10   1  11      155.54      169.63      8.52 o
  11   1  11      253.39      215.80     11.15 o
  12   1  11       19.05       25.84      3.36 o
  13   1  11       13.79       10.23      2.67 o
   0   2  11     3773.38     4210.42    156.80 o
   1   2  11     2088.86     2203.39     54.04 o
   2   2  11       13.48       13.92      1.30 o
   3   2  11     1064.43     1070.13     32.21 o
   4   2  11        0.00        1.82      0.78 o
   5   2  11      140.65      136.19      4.52 o
   6   2  11      501.73      501.95     11.55 o
   7   2  11      142.67      143.21      4.10 o
   8   2  11      175.48      176.73      5.95 o
   9   2  11      352.56      343.61      9.79 o
  10   2  11       45.73       39.94      2.91 o
  11   2  11       38.81       36.73      3.48 o
  12   2  11        5.39        7.48      2.56 o
  13   2  11       18.56       20.50      3.28 o
   1   3  11     2438.46     2433.95     54.86 o
   2   3  11      719.58      784.46     17.78 o
   3   3  11      264.36      254.25      5.90 o
   4   3  11      100.12      105.70      3.16 o
   5   3  11      159.31      143.42      5.86 o
   6   3  11       57.38       50.33      3.00 o
   7   3  11      260.54      273.46      7.70 o
   8   3  11       42.34       44.00      2.94 o
   9   3  11        0.01        3.89      4.15 o
  10   3  11       13.18       12.29      2.32 o
  11   3  11      127.77      142.26      5.91 o
  12   3  11       29.79       27.66      3.38 o
  13   3  11        1.19        0.72      3.03 o
   0   4  11     1072.35     1023.84     35.90 o
   1   4  11      326.39      361.43      8.46 o
   2   4  11     2312.42     2375.20     55.34 o
   3   4  11       29.50       31.33      1.53 o
   4   4  11      230.28      243.67      5.77 o
   5   4  11      109.44      120.99      3.58 o
   6   4  11       68.23       77.07      4.94 o
   7   4  11      340.32      315.46      9.09 o
   8   4  11      363.22      375.39     11.29 o
   9   4  11      835.44      883.94     25.99 o
  10   4  11      288.85      295.76     11.27 o
  11   4  11       11.81       18.86      4.00 o
  12   4  11       31.27       25.94      4.14 o
   1   5  11        3.18        6.02      0.84 o
   2   5  11      137.42      141.82      4.38 o
   3   5  11      662.07      699.39     16.34 o
   4   5  11      376.09      379.45     11.89 o
   5   5  11       18.07       12.79      2.71 o
   6   5  11        5.27        7.67      1.67 o
   7   5  11        3.65        6.06      1.22 o
   8   5  11        1.36        2.81      7.29 o
   9   5  11        7.61        0.14      1.98 o
  10   5  11       21.04       20.63      3.63 o
  11   5  11       35.42       17.76      4.09 o
   0   6  11       18.44       16.72      3.22 o
   1   6  11      145.30      150.56      7.25 o
   2   6  11       24.76       22.17      2.07 o
   3   6  11     1147.53     1157.61     40.93 o
   4   6  11        6.91        9.00      2.21 o
   5   6  11      513.67      499.55     26.46 o
   6   6  11        0.15        6.78      4.00 o
   7   6  11       43.51       41.50      4.01 o
   8   6  11      251.92      237.61      8.23 o
   9   6  11      491.04      534.42     31.25 o
  10   6  11       91.66       78.32     15.93 o
  11   6  11        6.01        2.55      2.86 o
   1   7  11      243.86      212.01      6.76 o
   2   7  11       11.50        7.27      1.54 o
   3   7  11     1055.48     1066.10     29.89 o
   4   7  11       89.96       75.20      3.41 o
   5   7  11       21.57       19.56      2.46 o
   6   7  11      366.65      378.00     11.27 o
   7   7  11        1.60       -1.15      1.15 o
   8   7  11       15.82       18.18      2.96 o
   9   7  11      134.10      139.47      8.75 o
  10   7  11        0.00        0.69      2.80 o
   0   8  11       71.43       62.79      7.75 o
   1   8  11        1.73       -1.48      1.83 o
   2   8  11       69.35       63.88      4.06 o
   3   8  11      145.31      142.88      6.25 o
   4   8  11       36.56       42.85      4.20 o
   5   8  11       78.49       65.20      4.98 o
   6   8  11        8.53       18.86      3.63 o
   7   8  11        2.32        1.34      2.00 o
   8   8  11        0.27       -0.63      2.47 o
   1   9  11       88.10       84.27      8.95 o
   2   9  11       45.85       43.38      5.70 o
   3   9  11      298.44      330.56     16.80 o
   4   9  11      140.60      138.03      6.72 o
   5   9  11        2.42        3.24      3.39 o
   6   9  11        0.54       -3.62      3.62 o
   7   9  11       78.64      121.17      8.85 o
   0  10  11      236.95      269.69     23.15 o
   1  10  11       30.42       26.14      7.13 o
   2  10  11       19.37       26.60      4.09 o
   3  10  11       59.33       56.10      5.08 o
   4  10  11       86.94       91.56      7.16 o
   1   0  12       13.53       14.41      1.82 o
   2   0  12     2744.69     2978.03    125.84 o
   3   0  12       68.02       86.88      8.31 o
   4   0  12     1566.87     1698.47     67.49 o
   5   0  12      129.05      153.94      6.06 o
   6   0  12     1449.52     1490.28     52.06 o
   7   0  12     1850.90     1893.32     64.34 o
   8   0  12      160.53      155.50      8.80 o
   9   0  12      638.70      575.15     24.94 o
  10   0  12        0.00        1.55      4.17 o
  11   0  12       76.35       98.63      8.90 o
  12   0  12        1.73        9.25      6.45 o
  13   0  12       25.40       25.99      3.27 o
   1   1  12      965.91     1009.43     31.41 o
   2   1  12      430.28      419.72     10.98 o
   3   1  12     1058.96     1203.85     29.04 o
   4   1  12       58.87       54.62      1.96 o
   5   1  12      133.78      147.37      3.77 o
   6   1  12      308.95      324.99      8.05 o
   7   1  12      380.52      396.38     10.19 o
   8   1  12        0.67        6.63      1.60 o
   9   1  12       28.34       38.04      3.69 o
  10   1  12       58.69       72.88      3.91 o
  11   1  12       17.17       14.91      2.38 o
  12   1  12       28.72       35.04      3.76 o
  13   1  12        1.34        2.00      2.23 o
   0   2  12       55.13       50.25      3.31 o
   1   2  12      392.50      447.72     12.86 o
   2   2  12      823.45      839.14     24.16 o
   3   2  12        2.06        6.12      1.13 o
   4   2  12      482.60      511.69     13.86 o
   5   2  12      285.09      261.69      7.73 o
   6   2  12      555.86      533.75     12.74 o
   7   2  12      652.78      666.46     15.94 o
   8   2  12       33.04       34.84      3.12 o
   9   2  12      208.54      195.46      6.58 o
  10   2  12       25.30       41.09      3.57 o
  11   2  12      287.49      324.60     12.31 o
  12   2  12       11.39       14.57      2.85 o
  13   2  12       69.76       80.39      6.07 o
   1   3  12     2472.96     2667.71     65.87 o
   2   3  12      674.24      652.50     19.66 o
   3   3  12      623.52      692.89     16.53 o
   4   3  12       42.09       44.43      2.10 o
   5   3  12      908.59      867.12     21.53 o
   6   3  12      151.04      134.61      4.90 o
   7   3  12       61.43       53.74      2.66 o
   8   3  12       61.34       66.42      3.24 o
   9   3  12       40.65       37.96      2.58 o
  10   3  12      223.28      213.74      8.92 o
  11   3  12      107.17      110.50      5.61 o
  12   3  12       88.34      103.08      5.57 o
   0   4  12       30.27       16.81      3.35 o
   1   4  12      710.22      761.41     17.10 o
   2   4  12      164.24      144.97      5.21 o
   3   4  12      942.18      888.27     20.24 o
   4   4  12       50.72       44.22      1.91 o
   5   4  12      167.98      167.87      5.53 o
   6   4  12      196.20      174.18      7.99 o
   7   4  12      284.01      248.52      7.50 o
   8   4  12      159.10      165.24      6.29 o
   9   4  12       20.80       11.95      2.66 o
  10   4  12       74.29       85.81      4.50 o
  11   4  12       72.05       81.70     10.05 o
  12   4  12       30.25       22.34      4.83 o
   1   5  12      962.56      960.20     23.11 o
   2   5  12       27.76       31.20      1.48 o
   3   5  12      102.15       98.22      3.85 o
   4   5  12      134.56      120.26      8.26 o
   5   5  12     2463.66     2419.09     72.39 o
   6   5  12       96.97       90.90      4.44 o
   7   5  12       83.49       82.68      4.33 o
   8   5  12      408.06      405.76     13.40 o
   9   5  12       50.35       54.65      4.14 o
  10   5  12        7.89       10.52      2.83 o
  11   5  12       54.96       50.60      4.21 o
   0   6  12       23.03       33.92      4.65 o
   1   6  12      584.36      574.57     15.76 o
   2   6  12      712.56      693.07     18.18 o
   3   6  12      928.42      996.60     30.23 o
   4   6  12      275.32      266.42     10.19 o
   5   6  12       38.68       50.09      4.38 o
   6   6  12       72.64       72.68      4.74 o
   7   6  12       17.51       11.10      2.29 o
   8   6  12        4.58        2.88      1.77 o
   9   6  12       12.71       13.65      5.83 o
  10   6  12      138.86      142.83     10.65 o
   1   7  12       13.65       11.80      1.81 o
   2   7  12       53.84       41.56      3.33 o
   3   7  12       21.62       20.67      2.32 o
   4   7  12       36.90       31.80      2.69 o
   5   7  12      317.66      304.60     13.61 o
   6   7  12        6.72       -0.49      1.52 o
   7   7  12        3.86        3.16      1.40 o
   8   7  12       61.47       70.54      5.76 o
   9   7  12       32.12       35.17      3.85 o
   1   8  12      761.18      818.48     23.43 o
   2   8  12       23.81       29.50      5.54 o
   3   8  12        0.77       -2.88      2.88 o
   4   8  12        0.07       -0.30      5.65 o
   5   8  12       96.57      107.87      6.38 o
   6   8  12        5.37        3.76      1.68 o
   7   8  12      183.36      180.57     11.27 o
   8   8  12       44.08       52.72      4.27 o
   1   9  12       32.78       40.28      5.06 o
   2   9  12      126.00      134.40      7.41 o
   3   9  12      126.86      135.70      8.36 o
   4   9  12        4.80        3.30      1.85 o
   5   9  12       44.19       58.12      5.20 o
   6   9  12       14.04       14.67      2.39 o
   0  10  12        2.59       -4.30      4.30 o
   1  10  12      396.15      443.98     27.00 o
   2  10  12       39.42       42.50      4.60 o
   3  10  12       22.60       19.39      3.16 o
   1   1  13      415.16      488.81     15.40 o
   2   1  13     2453.65     2856.68     90.94 o
   3   1  13      653.31      679.90     15.43 o
   4   1  13      194.84      176.58      4.62 o
   5   1  13      181.34      199.44      5.17 o
   6   1  13       47.29       45.04      2.02 o
   7   1  13        0.27        1.39      1.31 o
   8   1  13       18.08       20.29      2.09 o
   9   1  13      171.57      183.13      6.87 o
  10   1  13      212.67      215.79      9.50 o
  11   1  13       15.40       27.31      4.57 o
  12   1  13        1.54       -1.77      2.96 o
  13   1  13       82.59       85.59      5.43 o
   0   2  13      868.44      965.16     37.32 o
   1   2  13      181.86      205.11      8.58 o
   2   2  13      132.46      137.16      4.46 o
   3   2  13      106.18      103.41      3.34 o
   4   2  13     1797.77     1861.87     49.13 o
   5   2  13      237.37      208.91      7.25 o
   6   2  13      175.96      142.42      4.31 o
   7   2  13      198.71      193.39      6.96 o
   8   2  13      508.40      501.46     19.43 o
   9   2  13        3.21       10.11      2.46 o
  10   2  13       81.12       52.24      4.83 o
  11   2  13       39.89       33.71      4.16 o
  12   2  13        0.00       -0.29      2.48 o
   1   3  13      210.92      266.93      7.26 o
   2   3  13       79.61      100.64      3.08 o
   3   3  13      408.15      424.38     13.01 o
   4   3  13     2178.58     2155.65     63.58 o
   5   3  13      419.02      426.96     10.87 o
   6   3  13     1150.67     1162.81     30.44 o
   7   3  13        0.59        0.38      1.28 o
   8   3  13       34.49       25.74      2.70 o
   9   3  13        6.75        7.24      1.88 o
  10   3  13       51.87       66.03      5.04 o
  11   3  13        4.30        5.57      2.37 o
  12   3  13       28.75       16.27      2.93 o
   0   4  13      469.15      517.91     22.83 o
   1   4  13      867.54      874.08     22.99 o
   2   4  13     1024.29     1036.35     25.38 o
   3   4  13       19.81       14.45      1.24 o
   4   4  13      428.67      436.72     10.89 o
   5   4  13      284.56      282.95      8.84 o
   6   4  13      579.47      618.78     16.37 o
   7   4  13       51.54       43.04      2.64 o
   8   4  13       30.71       29.11      2.33 o
   9   4  13      145.49      176.81      8.58 o
  10   4  13      350.07      361.69     11.77 o
  11   4  13        9.29       13.49      2.82 o
  12   4  13       47.11       63.88      7.17 o
   1   5  13      659.05      651.58     16.86 o
   2   5  13       64.80       62.62      3.01 o
   3   5  13      131.23      126.30      5.25 o
   4   5  13        9.14       19.51      1.64 o
   5   5  13      272.79      235.61      9.27 o
   6   5  13      163.78      150.62      5.60 o
   7   5  13        5.46        7.03      2.86 o
   8   5  13       59.52       65.11      4.98 o
   9   5  13       50.41       54.20      4.03 o
  10   5  13       51.51       45.16      4.29 o
  11   5  13        6.11        7.40      3.41 o
   0   6  13      747.26      676.24     28.48 o
   1   6  13      265.10      276.39      9.05 o
   2   6  13      354.60      337.78      9.34 o
   3   6  13      268.61      263.78      8.58 o
   4   6  13      336.67      340.26     10.93 o
   5   6  13       78.67       67.85      5.39 o
   6   6  13       63.81       65.47      4.84 o
   7   6  13        3.48        2.43      1.41 o
   8   6  13      571.19      594.64     19.74 o
   9   6  13       51.99       38.55      4.25 o
  10   6  13      144.27      141.30      9.24 o
   1   7  13       12.54       16.86      2.32 o
   2   7  13      105.91      108.37      3.71 o
   3   7  13      855.04      898.42     28.40 o
   4   7  13      179.88      178.25      8.47 o
   5   7  13        1.13       10.07      4.30 o
   6   7  13       51.72       44.32      3.00 o
   7   7  13       15.04       15.86      2.62 o
   8   7  13       21.90       33.78      4.65 o
   9   7  13       36.43       52.17      5.15 o
   0   8  13        3.48        3.64      2.79 o
   1   8  13        0.48       -1.27      1.71 o
   2   8  13       91.27       79.48      5.34 o
   3   8  13       36.78       22.33      2.63 o
   4   8  13      171.16      175.08      7.15 o
   5   8  13        2.54       -1.79      1.79 o
   6   8  13       20.50       25.00      3.48 o
   7   8  13        3.26        3.92      2.39 o
   8   8  13       10.13       13.78      2.68 o
   1   9  13     1162.88     1144.32     93.67 o
   2   9  13        2.82        8.76      5.02 o
   3   9  13       38.32       37.51      3.95 o
   4   9  13       38.91       36.08      2.65 o
   5   9  13      110.46      108.89      6.65 o
   6   9  13        3.39        5.25      3.99 o
   0  10  13       35.68       36.39      6.88 o
   1  10  13       18.63       15.27      3.84 o
   2  10  13      140.27      111.62     10.27 o
   3  10  13        0.43        1.02      1.85 o
   1   0  14     2763.03     2942.98    182.61 o
   2   0  14        5.02       11.86      2.52 o
   3   0  14     1853.75     2165.01     82.35 o
   4   0  14       37.11       41.32      4.17 o
   5   0  14        1.97       -1.09      1.67 o
   6   0  14        0.14       -0.66      1.69 o
   7   0  14      458.01      442.36     21.57 o
   8   0  14       30.31       27.83      3.89 o
   9   0  14     1906.92     2088.34     83.77 o
  10   0  14       38.96       44.15      4.45 o
  11   0  14      295.69      311.69     15.52 o
  12   0  14        1.23        6.06      5.50 o
   1   1  14      375.25      434.23     15.10 o
   2   1  14      280.06      308.94     10.00 o
   3   1  14       52.87       69.02      2.82 o
   4   1  14      299.96      304.54      8.75 o
   5   1  14      125.82      135.41      4.47 o
   6   1  14      511.24      460.48     11.50 o
   7   1  14      949.14      922.16     25.97 o
   8   1  14      795.30      744.40     19.85 o
   9   1  14      188.05      198.31      6.75 o
  10   1  14       75.15       71.54      6.19 o
  11   1  14       14.36       18.66      2.82 o
  12   1  14        0.26        3.56      2.79 o
   0   2  14     2446.38     2478.80    197.90 o
   1   2  14      222.25      221.15     12.64 o
   2   2  14      881.96      916.44     25.14 o
   3   2  14       15.79       19.19      1.64 o
   4   2  14       13.29       15.95      1.45 o
   5   2  14      142.86      166.47      5.34 o
   6   2  14      693.43      668.98     17.54 o
   7   2  14     1295.60     1316.34     35.34 o
   8   2  14       26.20       39.02      2.72 o
   9   2  14      182.34      181.18      6.08 o
  10   2  14      106.53      104.65      5.35 o
  11   2  14      529.56      621.28     20.90 o
  12   2  14       22.66       27.47      3.51 o
   1   3  14      580.15      577.65     14.81 o
   2   3  14        2.14        3.14      1.46 o
   3   3  14       13.12       13.29      1.08 o
   4   3  14       14.27       22.02      1.69 o
   5   3  14      998.82     1013.85     29.70 o
   6   3  14       10.99       13.05      1.38 o
   7   3  14        0.34        4.06      1.82 o
   8   3  14        9.07       10.63      2.21 o
   9   3  14      255.63      285.49      9.09 o
  10   3  14       64.87       71.87      4.08 o
  11   3  14      457.85      509.95     19.14 o
  12   3  14       58.50       53.02      4.79 o
   0   4  14      499.69      516.96     45.40 o
   1   4  14      341.28      356.56      9.75 o
   2   4  14       17.08       16.22      1.79 o
   3   4  14      110.34      110.78      4.57 o
   4   4  14      994.60      951.79     25.32 o
   5   4  14      116.81      111.25      3.83 o
   6   4  14      356.75      321.54     10.29 o
   7   4  14     1346.30     1274.74     38.71 o
   8   4  14       30.55       25.13      2.49 o
   9   4  14       35.06       27.65      2.18 o
  10   4  14       14.60       11.70      2.74 o
  11   4  14       77.65       79.41      4.82 o
   1   5  14       38.37       29.06      1.90 o
   2   5  14      261.92      256.71      7.83 o
   3   5  14        4.81        6.99      1.51 o
   4   5  14        3.35        4.59      1.63 o
   5   5  14      774.53      704.65     21.94 o
   6   5  14      133.01      132.55      4.90 o
   7   5  14      103.98      112.35      9.63 o
   8   5  14      709.07      720.10     41.78 o
   9   5  14        3.98        6.32      3.54 o
  10   5  14       72.93       65.72      6.70 o
  11   5  14        1.36        1.69      3.59 o
   0   6  14        3.12        0.26      3.15 o
   1   6  14      318.29      315.09      8.91 o
   2   6  14        4.14        6.36      1.58 o
   3   6  14        5.57        4.99      2.57 o
   4   6  14      359.73      346.00     11.43 o
   5   6  14      261.46      226.37     14.55 o
   6   6  14       25.93       33.24      3.52 o
   7   6  14      101.56      104.36      4.70 o
   8   6  14       14.54       11.37      3.40 o
   9   6  14      276.91      279.73     15.36 o
  10   6  14      235.47      285.39     12.64 o
   1   7  14      126.39      146.13      7.37 o
   2   7  14      102.41      107.47      5.10 o
   3   7  14       23.56       21.19      2.74 o
   4   7  14        0.83       -2.14      2.64 o
   5   7  14        1.80        6.61      2.19 o
   6   7  14       32.53       28.44      3.66 o
   7   7  14        1.09        8.47      1.98 o
   8   7  14       67.60       63.06      5.01 o
   9   7  14       41.80       32.71      4.34 o
   0   8  14      251.23      282.19     19.73 o
   1   8  14       17.36       24.95      2.56 o
   2   8  14        1.57        3.88      2.84 o
   3   8  14      229.65      181.15     18.02 o
   4   8  14       30.32       36.20      2.82 o
   5   8  14        0.74       -1.06      3.52 o
   6   8  14        2.30        2.54      1.70 o
   7   8  14      102.60      114.17      7.98 o
   8   8  14       11.69       25.02      3.69 o
   1   9  14       68.38       70.20      5.41 o
   2   9  14       23.85       22.25      4.06 o
   3   9  14      213.41      258.99     16.94 o
   4   9  14       39.43       25.36      3.99 o
   5   9  14       57.22       48.10      5.02 o
   6   9  14        3.97       -0.38      1.90 o
   0  10  14        3.59       11.30      5.49 o
   1  10  14        1.69        4.86      2.34 o
   2  10  14        0.48        6.69      6.90 o
   1   1  15      187.85      178.69      6.08 o
   2   1  15      147.48      162.20      5.92 o
   3   1  15     2129.26     2197.01     68.22 o
   4   1  15      410.30      413.25     16.35 o
   5   1  15        0.28        1.12      1.38 o
   6   1  15      184.67      171.92      5.72 o
   7   1  15     1431.55     1423.45     42.42 o
   8   1  15     2082.49     1994.19     69.18 o
   9   1  15       11.74        9.19      2.56 o
  10   1  15       63.74       43.62      4.28 o
  11   1  15       82.60       75.04      5.46 o
  12   1  15       59.72       59.84      4.84 o
   0   2  15      660.45      847.50     34.33 o
   1   2  15       32.92       26.20      2.74 o
   2   2  15      274.16      290.82      8.74 o
   3   2  15       17.86       14.86      1.91 o
   4   2  15       14.64        7.36      1.58 o
   5   2  15      339.80      296.80     11.15 o
   6   2  15     1084.07     1105.34     28.72 o
   7   2  15        5.26        6.61      1.56 o
   8   2  15     1282.31     1300.20     38.25 o
   9   2  15       56.62       35.77      2.39 o
  10   2  15        8.25        2.36      2.52 o
  11   2  15        4.21        0.56      5.89 o
  12   2  15       73.47       82.54      4.86 o
   1   3  15        6.75        7.02      2.21 o
   2   3  15      256.25      305.14     13.21 o
   3   3  15       92.10       98.39      3.07 o
   4   3  15      400.88      383.60      9.79 o
   5   3  15     1450.60     1421.49     39.60 o
   6   3  15      460.97      426.92     12.57 o
   7   3  15        0.37       -0.94      1.36 o
   8   3  15      170.90      162.96      9.96 o
   9   3  15       29.70       17.36      2.74 o
  10   3  15       64.04       45.72      3.82 o
  11   3  15        6.72       10.78      2.50 o
  12   3  15        0.75        3.41      3.18 o
   0   4  15     1184.79     1303.04     74.83 o
   1   4  15       48.53       41.58      2.23 o
   2   4  15      108.28      110.26      4.60 o
   3   4  15      420.44      398.37     11.90 o
   4   4  15      502.96      459.75     16.25 o
   5   4  15      169.96      168.56      7.71 o
   6   4  15      198.26      193.56      7.11 o
   7   4  15        9.78       16.95      1.93 o
   8   4  15       21.77       15.49      1.92 o
   9   4  15       91.63       91.16      5.31 o
  10   4  15      142.49      149.01     14.04 o
  11   4  15      100.48      105.22     10.22 o
   1   5  15      915.79      872.94     22.79 o
   2   5  15      294.10      297.45      8.56 o
   3   5  15      517.11      469.94     16.97 o
   4   5  15      235.06      234.99     10.43 o
   5   5  15        1.93        4.42      4.73 o
   6   5  15      171.77      187.47      6.75 o
   7   5  15      135.76      146.13      6.34 o
   8   5  15      351.50      386.65     16.41 o
   9   5  15       99.53       85.79      5.86 o
  10   5  15        6.92        5.60      2.99 o
  11   5  15       45.51       66.94      6.45 o
   0   6  15       60.43       59.22      4.57 o
   1   6  15        6.04       15.99      3.40 o
   2   6  15      599.30      560.81     15.15 o
   3   6  15      245.76      258.44     10.53 o
   4   6  15       89.41       80.45      4.76 o
   5   6  15      819.26      807.71     57.48 o
   6   6  15        7.56       -1.45      2.33 o
   7   6  15      105.99      105.57      5.15 o
   8   6  15       72.55       71.78      4.73 o
   9   6  15      166.16      200.63      9.37 o
  10   6  15       48.88       55.24      4.73 o
   1   7  15      529.28      556.72     20.07 o
   2   7  15      112.10      119.70      6.34 o
   3   7  15      665.05      676.10     23.25 o
   4   7  15      640.30      591.17     19.16 o
   5   7  15       15.09       24.85      3.14 o
   6   7  15      162.54      187.57     12.00 o
   7   7  15       12.76       15.81      2.52 o
   8   7  15       65.84       61.82      5.19 o
   9   7  15       16.97       34.55      7.04 o
   0   8  15      368.63      361.69     22.27 o
   1   8  15        1.06        1.38      1.70 o
   2   8  15        0.09        3.16      1.91 o
   3   8  15      476.54      481.24     25.96 o
   4   8  15       59.56       62.54      3.95 o
   5   8  15      167.63      143.02      7.93 o
   6   8  15        6.66        7.71      2.18 o
   7   8  15      144.75      162.34      9.93 o
   1   9  15        0.90        4.57      4.21 o
   2   9  15        7.93       12.69      3.39 o
   3   9  15       39.15       23.24      3.49 o
   4   9  15      193.19      223.09     15.35 o
   5   9  15        0.54        3.12      2.35 o
   0  10  15      111.31       79.09      9.87 o
   1   0  16       53.58       50.87      4.87 o
   2   0  16      919.59      864.86     43.21 o
   3   0  16     1474.04     1495.35     58.96 o
   4   0  16     1003.97      943.10     36.69 o
   5   0  16     1230.60     1252.44     50.40 o
   6   0  16      295.02      293.59     12.24 o
   7   0  16       32.20       21.24      4.23 o
   8   0  16      198.35      157.06      9.48 o
   9   0  16       34.50       38.85      5.91 o
  10   0  16     1276.55     1332.44     61.48 o
  11   0  16       43.02       67.00     11.41 o
  12   0  16        5.00        7.47      3.37 o
   1   1  16        2.70        1.29      1.01 o
   2   1  16      108.57      121.67      4.95 o
   3   1  16      151.02      166.16      8.94 o
   4   1  16        4.72        6.10      1.29 o
   5   1  16      372.48      370.77     10.98 o
   6   1  16       29.42       23.42      2.80 o
   7   1  16      674.20      707.86     20.99 o
   8   1  16      295.49      286.73     10.99 o
   9   1  16        9.58        4.33      2.31 o
  10   1  16       50.68       59.00      5.31 o
  11   1  16        0.17        2.27      2.01 o
  12   1  16        5.82       11.52      3.97 o
   0   2  16     2890.36     2737.81    223.88 o
   1   2  16       26.45       29.28      3.02 o
   2   2  16     1218.29     1314.54     36.68 o
   3   2  16        1.80        2.85      1.37 o
   4   2  16     1215.60     1193.83     38.50 o
   5   2  16      380.30      377.90     12.82 o
   6   2  16     1303.75     1287.64     36.58 o
   7   2  16      194.06      213.01     15.59 o
   8   2  16       12.31        6.73      1.67 o
   9   2  16       15.22       13.64      2.44 o
  10   2  16      381.44      404.21     13.54 o
  11   2  16       25.74       20.72      3.72 o
  12   2  16        9.46        7.24      3.35 o
   1   3  16      319.69      366.36     10.71 o
   2   3  16      696.91      731.89     20.69 o
   3   3  16        5.54        6.58      1.46 o
   4   3  16      181.46      174.68      5.99 o
   5   3  16       16.42       19.32      1.73 o
   6   3  16     2040.45     1968.00     62.42 o
   7   3  16      108.49      108.73      4.70 o
   8   3  16       25.31       27.58      2.50 o
   9   3  16      392.32      399.33     13.62 o
  10   3  16      124.59      130.70      7.07 o
  11   3  16       65.26       64.35      4.50 o
   0   4  16     1046.61     1153.43     63.97 o
   1   4  16      152.01      143.55      6.06 o
   2   4  16        2.19        4.45      2.50 o
   3   4  16        5.64        6.00      1.98 o
   4   4  16       81.44       61.74      3.20 o
   5   4  16     1681.78     1606.48     48.51 o
   6   4  16      744.27      684.60     21.52 o
   7   4  16      235.23      205.10     11.08 o
   8   4  16      308.37      307.36     12.06 o
   9   4  16      110.62      126.14      5.70 o
  10   4  16       43.70       50.73      4.89 o
  11   4  16      126.40      121.77      8.09 o
   1   5  16      101.27       97.73      5.01 o
   2   5  16       20.88       23.74      2.48 o
   3   5  16      338.02      357.18      9.90 o
   4   5  16      606.71      587.22     23.98 o
   5   5  16      134.10      118.90      4.89 o
   6   5  16      318.42      310.49     14.79 o
   7   5  16       23.14       21.57      2.99 o
   8   5  16       20.61       21.75      6.99 o
   9   5  16        0.00        8.16      3.54 o
  10   5  16      196.09      249.98     11.47 o
   0   6  16      265.91      262.77     21.47 o
   1   6  16      135.26      145.90      6.42 o
   2   6  16      274.13      291.28     11.54 o
   3   6  16      856.82      848.56     33.18 o
   4   6  16      277.37      290.73     12.06 o
   5   6  16       11.63        8.27      3.14 o
   6   6  16       67.37       58.80      4.10 o
   7   6  16       20.60       28.05      3.20 o
   8   6  16      367.31      416.51     17.00 o
   9   6  16      278.88      298.29     12.20 o
   1   7  16       94.81      113.16      7.26 o
   2   7  16       65.81       40.28      3.07 o
   3   7  16       30.38       31.21      2.19 o
   4   7  16      117.97      101.01      7.35 o
   5   7  16        1.40        7.39      3.24 o
   6   7  16        0.05        0.23      2.62 o
   7   7  16        5.14        9.15      2.12 o
   8   7  16       30.49       49.40      5.93 o
   0   8  16       56.72       70.80      9.27 o
   1   8  16      122.72      108.36      9.61 o
   2   8  16      472.78      486.48     20.20 o
   3   8  16      226.90      250.27     21.94 o
   4   8  16      146.13      149.30      7.21 o
   5   8  16        0.65       -3.66      3.80 o
   6   8  16       14.92       12.13      1.90 o
   7   8  16       20.68       13.88      7.39 o
   1   9  16       57.64       69.08     10.14 o
   2   9  16       25.03       25.90      3.60 o
   3   9  16      104.66      114.90      7.90 o
   4   9  16       57.20       30.53      3.64 o
   5   9  16       73.94       67.98      5.07 o
   1   1  17       32.48       31.46      2.74 o
   2   1  17      151.01      119.49      4.73 o
   3   1  17      401.38      385.23     12.82 o
   4   1  17      723.30      655.96     28.53 o
   5   1  17     1191.53     1183.42     34.10 o
   6   1  17      219.94      216.35      7.27 o
   7   1  17       47.87       49.75      3.61 o
   8   1  17        0.78        1.02      1.47 o
   9   1  17      120.43      105.16      6.24 o
  10   1  17       32.87       30.06      3.71 o
  11   1  17       57.38       60.82      3.79 o
  12   1  17       13.52       11.58      3.50 o
   0   2  17        2.65        3.49      2.11 o
   1   2  17       96.56       95.51      4.34 o
   2   2  17        3.91        9.39      2.45 o
   3   2  17       39.92       39.88      2.42 o
   4   2  17        4.57        4.27      1.31 o
   5   2  17      723.86      721.85     23.01 o
   6   2  17      324.00      273.68      9.77 o
   7   2  17     1594.21     1649.75     53.71 o
   8   2  17      128.91      140.88      6.52 o
   9   2  17     1114.25     1071.33     37.29 o
  10   2  17      449.11      480.05     17.44 o
  11   2  17      146.75      166.43      8.06 o
  12   2  17       44.94       48.97      3.65 o
   1   3  17        0.03       -1.00      1.36 o
   2   3  17       11.16       11.35      2.50 o
   3   3  17       48.50       48.41      2.82 o
   4   3  17      102.99      108.91      6.02 o
   5   3  17      146.47      127.72      5.07 o
   6   3  17       16.24        9.32      2.77 o
   7   3  17      911.30      802.62     28.65 o
   8   3  17      312.79      299.62     12.61 o
   9   3  17        0.62        3.21      1.73 o
  10   3  17      187.08      203.82      9.12 o
  11   3  17      138.82      164.85      8.12 o
   0   4  17      339.86      366.56     21.52 o
   1   4  17       11.93       12.32      1.42 o
   2   4  17       56.60       61.43      5.93 o
   3   4  17       13.34       10.52      1.84 o
   4   4  17      101.62       87.65      4.32 o
   5   4  17       10.00       15.85      2.30 o
   6   4  17        5.49        4.27      1.75 o
   7   4  17      282.55      259.59      9.40 o
   8   4  17       64.35       79.18      3.64 o
   9   4  17       97.15       94.09      7.85 o
  10   4  17        2.13        4.56      3.13 o
  11   4  17       27.98       24.93      3.27 o
   1   5  17      730.90      771.15     33.35 o
   2   5  17       13.86       14.25      2.49 o
   3   5  17      560.76      556.18     16.25 o
   4   5  17        0.11        3.24      5.58 o
   5   5  17      359.78      316.11     10.91 o
   6   5  17      451.94      412.91     16.45 o
   7   5  17      121.73      115.91      5.57 o
   8   5  17        1.29       -2.58      2.58 o
   9   5  17        4.08        6.76      5.16 o
  10   5  17        1.65        3.71      3.17 o
   0   6  17        0.94        5.85      4.41 o
   1   6  17       84.16       77.60      3.97 o
   2   6  17       72.66       62.28      3.85 o
   3   6  17      352.99      354.62     14.40 o
   4   6  17      170.37      165.15      9.97 o
   5   6  17      259.86      260.14     12.41 o
   6   6  17      165.55      156.84     10.59 o
   7   6  17       85.02       78.78      4.35 o
   8   6  17        3.64        6.54      3.71 o
   9   6  17        4.97       -2.28      4.10 o
   1   7  17     1062.89     1044.37     38.22 o
   2   7  17      142.34      139.13      6.62 o
   3   7  17      173.93      146.34      5.74 o
   4   7  17       19.24        9.39      2.48 o
   5   7  17       71.76       64.22      6.88 o
   6   7  17       44.56       49.45      4.61 o
   7   7  17       93.75      110.57      5.47 o
   8   7  17       56.52       72.94      4.94 o
   0   8  17       29.20       23.32      4.40 o
   1   8  17       36.55       36.50      2.89 o
   2   8  17      353.95      335.35     26.17 o
   3   8  17      186.32      165.35     11.52 o
   4   8  17       74.46       79.93      5.82 o
   5   8  17       11.85       11.01      2.83 o
   6   8  17        0.05        4.32      1.91 o
   1   9  17        3.52       -0.34      2.47 o
   2   9  17        0.00        5.20      5.64 o
   3   9  17        0.97        7.19      4.19 o
   4   9  17        0.12       -0.91      2.14 o
   1   0  18       31.27       40.86      6.69 o
   2   0  18     1206.97     1115.52    161.72 o
   3   0  18     4451.84     4097.90    300.33 o
   4   0  18      810.13      849.64     33.64 o
   5   0  18        0.67        2.39      1.41 o
   6   0  18      167.45      150.82     19.52 o
   7   0  18     1619.97     1564.96     68.59 o
   8   0  18      317.51      302.04     19.52 o
  10   0  18        5.17        7.29      3.74 o
  11   0  18        1.26        1.54      3.22 o
  12   0  18       85.80      100.75      8.15 o
   1   1  18        2.52        1.20      1.36 o
   2   1  18      873.52      881.45     32.02 o
   3   1  18      210.81      201.36      8.45 o
   4   1  18      213.00      220.53      7.86 o
   5   1  18      141.56      149.05      5.18 o
   6   1  18      218.27      215.71      7.20 o
   7   1  18       97.39       88.27      3.89 o
   8   1  18      197.25      187.27      7.68 o
   9   1  18       25.95       26.00      2.97 o
  10   1  18       29.90       40.65      5.60 o
  11   1  18       21.80       19.06      2.51 o
   0   2  18      369.66      375.75     21.38 o
   1   2  18      282.87      268.46      7.74 o
   2   2  18     1799.60     1740.07     53.45 o
   3   2  18      626.13      633.73     20.97 o
   4   2  18       32.41       28.78      2.67 o
   5   2  18      401.97      363.97     12.83 o
   6   2  18      197.67      171.29      9.58 o
   7   2  18       22.49       24.35      2.40 o
   8   2  18        1.38        2.93      1.23 o
   9   2  18       96.27       95.60      4.53 o
  10   2  18        8.29       19.88      3.31 o
  11   2  18       25.67       32.25      3.49 o
   1   3  18       15.81       28.39      2.22 o
   2   3  18      560.05      612.83     17.74 o
   3   3  18        0.20        5.80      1.87 o
   4   3  18      432.16      387.21     12.24 o
   5   3  18       21.95        9.17      1.68 o
   6   3  18       23.82       48.28      3.91 o
   7   3  18      675.16      709.84     25.88 o
   8   3  18        2.18       -0.26      1.40 o
   9   3  18        8.07        7.12      1.91 o
  10   3  18        2.17        4.85      2.31 o
  11   3  18      182.59      167.64      8.04 o
   0   4  18     4019.61     3588.49    212.99 o
   1   4  18       29.58       19.56      3.10 o
   2   4  18      112.41      116.77      4.36 o
   3   4  18        3.79        0.87      1.79 o
   4   4  18      121.40       92.90      6.46 o
   5   4  18      113.30      105.12      7.99 o
   6   4  18      106.60      117.38      4.94 o
   7   4  18       51.93       51.30      3.40 o
   8   4  18       20.84       12.90      2.13 o
   9   4  18        2.93        6.11      2.25 o
  10   4  18       71.24       88.62      6.59 o
   1   5  18      506.75      477.63     15.02 o
   2   5  18     1260.21     1252.11     37.30 o
   3   5  18      904.48      806.65     35.06 o
   4   5  18      387.30      342.03     24.32 o
   5   5  18      221.12      222.41      7.76 o
   6   5  18       38.41       40.80      4.02 o
   7   5  18      299.05      317.71     16.35 o
   8   5  18        5.75        3.70      2.25 o
   9   5  18        5.57       -0.70      1.94 o
  10   5  18        1.45        0.73      1.99 o
   0   6  18       13.58       13.98      2.88 o
   1   6  18      207.14      220.46      8.26 o
   2   6  18      149.04      144.23      9.86 o
   3   6  18        0.34        1.93      1.58 o
   4   6  18      118.19      127.68      5.54 o
   5   6  18       53.60       48.73      4.52 o
   6   6  18        3.33        2.58      3.26 o
   7   6  18       14.37       19.29      2.61 o
   8   6  18       45.77       62.92      4.65 o
   9   6  18       36.05       36.52      3.40 o
   1   7  18       28.06       31.97      2.92 o
   2   7  18       95.84       88.65      3.66 o
   3   7  18       48.10       54.91      4.06 o
   4   7  18        2.52        0.75      3.48 o
   5   7  18        1.12        1.89      2.08 o
   6   7  18       86.28      103.28      4.94 o
   7   7  18       39.90       52.08      4.83 o
   8   7  18       48.36       46.65      3.46 o
   0   8  18      145.72      160.64      9.13 o
   1   8  18       93.03      100.37      8.31 o
   2   8  18      131.90      137.15      6.82 o
   3   8  18       18.63       15.18      1.92 o
   4   8  18        0.10        7.14      2.07 o
   5   8  18       53.34       57.78      4.22 o
   6   8  18        0.04       -1.09      4.18 o
   1   9  18      247.37      267.73     13.53 o
   2   9  18      318.17      352.21     25.93 o
   3   9  18       84.71       91.25     10.26 o
   1   1  19        0.20       17.12     13.36 o
   2   1  19      506.70      426.65     16.68 o
   3   1  19      212.81      221.45      8.50 o
   4   1  19      120.96      104.36      4.01 o
   5   1  19       12.67        8.41      1.81 o
   6   1  19      340.28      306.63      9.31 o
   7   1  19      208.14      192.45     10.26 o
   8   1  19       15.57       21.77      3.45 o
   9   1  19      287.95      343.00     11.55 o
  10   1  19      744.49      802.19     27.82 o
  11   1  19      170.27      164.26      6.77 o
   0   2  19       57.72       52.81      4.89 o
   1   2  19      462.71      454.34     14.33 o
   2   2  19       31.15       30.83      4.08 o
   3   2  19     1282.80     1226.98     39.58 o
   4   2  19     1901.60     1940.20     56.63 o
   5   2  19      193.97      139.60      5.27 o
   6   2  19      151.68      139.16      6.53 o
   7   2  19        0.90        2.97      2.81 o
   8   2  19       33.00       25.23      2.34 o
   9   2  19       21.20       24.77      3.18 o
  10   2  19        0.67        3.22      2.06 o
  11   2  19       16.41       25.79      4.36 o
   1   3  19       24.79       20.17      2.40 o
   2   3  19      335.12      346.84     10.66 o
   3   3  19     1108.59     1074.22     38.83 o
   4   3  19       31.91       17.21      2.16 o
   5   3  19     1312.30     1320.40     37.76 o
   6   3  19       15.84        9.59      1.94 o
   7   3  19       56.81       72.79      4.17 o
   8   3  19       11.34       15.02      2.28 o
   9   3  19        0.90        1.16      1.30 o
  10   3  19        7.77       15.59      3.20 o
  11   3  19      282.52      336.81     32.18 o
   1   4  19      100.33       87.27      4.38 o
   2   4  19       91.85       92.07      3.68 o
   3   4  19       12.04        8.10      4.23 o
   4   4  19      345.96      346.41     12.30 o
   5   4  19      245.64      149.52     10.49 o
   6   4  19       68.82       68.71      4.58 o
   7   4  19      107.26       94.49      4.62 o
   8   4  19        3.76       11.92      3.50 o
   9   4  19       74.69       83.22      5.44 o
  10   4  19        1.20        0.58      2.58 o
   1   5  19      117.19      140.14      5.07 o
   2   5  19        9.19        4.44      1.66 o
   3   5  19        4.16       -0.26      4.96 o
   4   5  19       17.76       13.35      2.17 o
   5   5  19      100.35       96.70      6.01 o
   6   5  19      126.37      109.15      7.38 o
   7   5  19       81.17       85.85      6.25 o
   8   5  19        8.67       23.91      6.09 o
   9   5  19        0.08       -0.17      4.69 o
   0   6  19      650.31      702.58     37.42 o
   1   6  19      533.75      523.06     21.73 o
   2   6  19       36.67       23.60      2.14 o
   3   6  19      323.99      320.35     10.53 o
   4   6  19        6.44        4.01      1.59 o
   5   6  19        8.69        4.05      2.04 o
   6   6  19       69.90       58.60      5.05 o
   7   6  19        4.56        3.66      2.63 o
   8   6  19      249.34      269.61     11.87 o
   1   7  19      290.26      310.97     11.60 o
   2   7  19        0.09       -0.19      2.05 o
   3   7  19       39.07       38.87      3.05 o
   4   7  19      157.10      102.51      6.90 o
   5   7  19       34.90       29.63      2.80 o
   6   7  19        6.93        7.75      1.66 o
   7   7  19       67.74       67.65      4.24 o
   0   8  19      145.96      170.22      9.17 o
   1   8  19        0.26       -1.71      1.71 o
   2   8  19      312.97      361.60     15.75 o
   3   8  19      167.76      161.17      9.85 o
   4   8  19      129.85      120.29      8.38 o
   5   8  19        6.82        5.05      2.20 o
   1   9  19       65.06       66.69      5.74 o
   2   9  19        0.25       -2.24      2.99 o
   1   0  20       34.56       26.02      2.38 o
   2   0  20        1.08       -0.31      2.34 o
   3   0  20     1283.77     1305.60     52.62 o
   4   0  20     2352.64     2333.12     89.05 o
   5   0  20        2.53       -1.42      1.52 o
   6   0  20       86.96       91.64      5.13 o
   7   0  20      132.28      128.76      7.55 o
  10   0  20       86.83      106.07     14.46 o
  11   0  20      215.00      216.68     15.44 o
   1   1  20     2672.44     2751.62     89.05 o
   2   1  20       17.79       18.88      2.28 o
   3   1  20     1084.29     1050.54     33.69 o
   4   1  20       43.58       40.87      2.70 o
   5   1  20        0.02       -1.17      1.17 o
   6   1  20      225.68      228.11      7.52 o
   7   1  20       23.10       30.02      3.35 o
   8   1  20      154.84      152.98      6.46 o
   9   1  20       69.61       56.99      4.33 o
  10   1  20      220.90      189.46      8.98 o
  11   1  20       32.09       14.80      2.59 o
   0   2  20       37.65       19.26      2.46 o
   1   2  20      300.41      290.92     13.10 o
   2   2  20        5.41        6.02      1.17 o
   3   2  20        6.51        7.90      2.56 o
   4   2  20      326.62      340.29     11.21 o
   5   2  20      439.99      459.87     14.00 o
   6   2  20        1.79        8.90      2.70 o
   7   2  20       16.14       14.29      2.27 o
   8   2  20        8.65        9.77      1.89 o
   9   2  20      224.88      232.16     11.32 o
  10   2  20       10.25        8.50      2.51 o
  11   2  20       81.51       86.18      6.40 o
   1   3  20      180.41      188.59     14.24 o
   2   3  20       11.35       21.33      2.40 o
   3   3  20      133.01       98.74      4.83 o
   4   3  20        0.02        3.64      2.05 o
   5   3  20      190.24      214.33      9.16 o
   6   3  20       46.74       43.27      2.88 o
   7   3  20        3.26        4.21      1.70 o
   8   3  20       14.01       15.95      3.58 o
   9   3  20       11.49        3.74      2.51 o
  10   3  20       16.23       13.93      2.20 o
   0   4  20     1534.10     1428.92     67.72 o
   1   4  20        5.83        9.62      1.81 o
   2   4  20      296.94      259.96     14.21 o
   3   4  20        8.15       12.53      2.03 o
   4   4  20        7.36       12.86      2.75 o
   5   4  20        1.32        8.27      3.59 o
   6   4  20       70.59       63.67      9.23 o
   7   4  20      577.66      621.53     19.93 o
   8   4  20        4.19       13.23      3.01 o
   9   4  20        1.42        6.76      2.55 o
  10   4  20       10.21       14.56      4.11 o
   1   5  20      246.44      217.33      7.81 o
   2   5  20      388.26      410.27     23.78 o
   3   5  20       10.20       13.54      3.87 o
   4   5  20        1.02        3.31      1.11 o
   5   5  20       47.06       45.06      3.85 o
   6   5  20       39.87       25.72      2.99 o
   7   5  20      170.46      173.15      8.04 o
   8   5  20       34.49       22.33      5.35 o
   9   5  20       26.80       20.39      3.99 o
   0   6  20      610.32      602.24     27.57 o
   1   6  20      158.02      126.42      9.18 o
   2   6  20       46.43       45.20      3.60 o
   3   6  20        3.19        1.92      2.14 o
   4   6  20        5.15        6.77      2.09 o
   5   6  20       12.64       17.05      2.22 o
   6   6  20      129.79      158.69      7.23 o
   7   6  20       43.36       24.78      4.88 o
   8   6  20       28.63       21.79      3.61 o
   1   7  20        1.48        0.67      1.54 o
   2   7  20        0.35       -1.33      2.94 o
   3   7  20        0.04       -0.22      2.19 o
   4   7  20        9.69       15.05      2.94 o
   5   7  20       57.15       63.55      4.63 o
   6   7  20       89.06      104.60      6.32 o
   7   7  20        3.19        5.90      2.47 o
   0   8  20      562.59      611.51     26.15 o
   1   8  20       74.74       84.21      6.07 o
   2   8  20        3.23        8.41      3.10 o
   3   8  20        0.10        4.34      4.88 o
   4   8  20      340.07      324.41     16.13 o
   5   8  20        0.16       -1.41      2.67 o
   1   1  21     1229.59     1276.64     63.83 o
   2   1  21      810.91      849.61     24.21 o
   3   1  21     1660.00     1562.08     43.29 o
   4   1  21      909.49      872.38     25.20 o
   5   1  21       67.97       60.21      2.99 o
   6   1  21       78.73       77.78      4.00 o
   7   1  21      358.51      335.85     10.00 o
   8   1  21        0.22       14.56      3.85 o
   9   1  21       77.71       53.29      3.81 o
  10   1  21       19.18       25.25      4.00 o
  11   1  21        0.16        0.12      2.81 o
   1   2  21       20.62       19.09      8.73 o
   2   2  21      550.51      529.73     16.60 o
   3   2  21      234.93      236.89      9.46 o
   4   2  21       83.99       67.03      3.52 o
   5   2  21      118.45      124.33      4.87 o
   6   2  21      122.29      138.50      6.21 o
   7   2  21        0.11        0.72      2.28 o
   8   2  21        0.04       -0.50      1.67 o
   9   2  21        3.09        3.45      2.36 o
  10   2  21       67.36       98.70      5.31 o
   1   3  21     1378.67     1320.88     38.45 o
   2   3  21      146.78      107.50      5.12 o
   3   3  21       93.53       83.34      5.42 o
   4   3  21      778.12      742.70     22.49 o
   5   3  21      142.54      111.07      4.99 o
   6   3  21       52.80       41.18      2.88 o
   7   3  21       26.16       14.46      2.37 o
   8   3  21      148.81      150.30      6.28 o
   9   3  21        4.08        2.18      1.88 o
  10   3  21       52.34       64.15      7.93 o
   0   4  21     2025.54     2115.88     68.94 o
   1   4  21      491.94      532.52     19.44 o
   2   4  21       17.67       21.52      1.92 o
   3   4  21       77.92       66.58      3.85 o
   4   4  21      317.43      258.77     12.09 o
   5   4  21        5.99        2.86      1.33 o
   6   4  21        2.89        3.71      2.77 o
   7   4  21       46.03       43.87      2.68 o
   8   4  21       10.41        6.18      2.29 o
   9   4  21      125.87      115.90      5.83 o
   1   5  21       53.66       30.14      2.63 o
   2   5  21       42.91       28.30      6.16 o
   3   5  21      104.28      117.91      8.40 o
   4   5  21      290.57      302.13     14.21 o
   5   5  21        7.74       11.65      3.69 o
   6   5  21      203.42      205.56     10.17 o
   7   5  21        6.13        4.60      2.70 o
   8   5  21       99.78      107.14      6.23 o
   9   5  21       53.04       41.10      4.40 o
   0   6  21       60.50       50.12      8.64 o
   1   6  21      323.18      350.38     11.89 o
   2   6  21      674.91      581.78     46.77 o
   3   6  21       28.08       28.28      3.87 o
   4   6  21       27.20       30.07      4.13 o
   5   6  21       46.33       36.23      2.97 o
   6   6  21      316.05      313.11     16.26 o
   7   6  21        0.14       -1.66      1.66 o
   1   7  21      238.01      247.57      8.88 o
   2   7  21      297.13      304.70     11.21 o
   3   7  21        4.61       -1.34      4.06 o
   4   7  21      145.60      175.39      8.93 o
   5   7  21        3.02        8.18      2.75 o
   6   7  21       27.37       24.45      3.03 o
   0   8  21        2.56       -2.81      2.81 o
   1   8  21        9.70        4.68      1.61 o
   2   8  21       20.70       27.57      3.09 o
   3   8  21      141.58      149.39      7.83 o
   4   8  21      179.67      175.96     17.36 o
   0   0  22     3650.84     3379.63    199.30 o
   1   0  22     2667.56     2385.81    145.64 o
   2   0  22      465.77      510.72     51.73 o
   3   0  22     4489.98     3987.97    550.70 o
   4   0  22      260.02      268.16     12.34 o
   5   0  22      291.52      280.92     13.01 o
   6   0  22       63.62       64.55      5.56 o
   7   0  22       51.96       47.81      4.08 o
   8   0  22       16.44       17.70      4.65 o
   9   0  22       57.13       78.80      8.76 o
  10   0  22        4.22        8.57      5.30 o
   1   1  22      117.41      122.95      6.18 o
   2   1  22      186.93      210.85      7.35 o
   3   1  22      624.86      544.81     26.22 o
   4   1  22       12.13        7.26      2.24 o
   5   1  22      105.32      102.43      4.03 o
   6   1  22       42.67       40.32      2.32 o
   7   1  22        8.30        6.42      2.28 o
   8   1  22        3.35        6.49      2.83 o
   9   1  22       98.30       97.51      6.24 o
  10   1  22       50.10       44.66      3.90 o
   0   2  22      914.26     1018.55     42.01 o
   1   2  22     2726.73     2550.47     64.63 o
   2   2  22       35.81       45.97      8.79 o
   3   2  22      155.59      156.84      5.62 o
   4   2  22       16.54       16.11      2.15 o
   5   2  22      545.18      463.23     13.87 o
   6   2  22       28.96       24.07      2.16 o
   7   2  22      145.06      127.22      5.45 o
   8   2  22        7.23        7.13      1.60 o
   9   2  22       61.64       71.41      4.10 o
  10   2  22        1.26        6.21      1.96 o
   1   3  22     1037.04     1027.25     25.77 o
   2   3  22       62.78       65.97      2.92 o
   3   3  22       25.90       22.66      2.92 o
   4   3  22       14.46       14.15      2.78 o
   5   3  22     1607.11     1571.05     45.17 o
   6   3  22       34.91       37.68      2.22 o
   7   3  22        0.17       -1.39      1.39 o
   8   3  22        8.73       11.67      1.73 o
   9   3  22       16.89       16.17      2.41 o
   0   4  22        0.06        4.35      5.02 o
   1   4  22      538.78      512.36     18.42 o
   2   4  22      305.26      282.11      9.51 o
   3   4  22       71.09       54.00      3.20 o
   4   4  22       50.37       48.29      4.31 o
   5   4  22      163.06      136.11      6.22 o
   6   4  22      322.80      296.45     12.03 o
   7   4  22      279.69      294.17      9.50 o
   8   4  22        3.15        7.35      1.97 o
   9   4  22       49.23       61.78      4.44 o
   1   5  22       77.45       70.95      2.74 o
   2   5  22      133.58      106.81      7.46 o
   3   5  22      267.85      265.32     10.68 o
   4   5  22       13.25       10.61      2.22 o
   5   5  22       48.56       42.46      3.95 o
   6   5  22        9.46       15.99      3.41 o
   7   5  22      366.68      378.85     13.95 o
   8   5  22        1.55        5.44      3.60 o
   0   6  22       36.16       25.86      5.25 o
   1   6  22        7.17        4.48      2.03 o
   2   6  22       20.03       13.78      3.20 o
   3   6  22        0.13        3.19      1.85 o
   4   6  22       21.86       21.66      2.28 o
   5   6  22       38.42       28.38      3.82 o
   6   6  22       73.24       64.62      4.48 o
   7   6  22       16.38       19.29      3.73 o
   1   7  22       15.23       31.29      3.03 o
   2   7  22       86.83       75.47      7.15 o
   3   7  22       19.27        7.33      2.50 o
   4   7  22       10.69       12.52      7.00 o
   5   7  22        8.14        4.43      1.72 o
   0   8  22       25.35       28.51      3.52 o
   1   8  22       83.72      100.30      5.78 o
   2   8  22       26.15       19.54      3.43 o
   3   8  22        0.70       -0.31      2.73 o
   1   1  23       20.82       27.86      2.80 o
   2   1  23      662.54      678.89     17.18 o
   3   1  23      372.81      369.89     11.26 o
   4   1  23     1527.65     1500.49     40.17 o
   5   1  23      262.36      243.79     10.73 o
   6   1  23       50.58       44.83      2.89 o
   7   1  23        4.06        5.02      1.90 o
   8   1  23        4.06        1.83      2.26 o
   9   1  23        0.92        1.10      1.83 o
  10   1  23       26.23       35.30      3.73 o
   0   2  23     1576.85     1656.46     65.50 o
   1   2  23      112.49      123.82      6.99 o
   2   2  23     4183.88     3932.19    135.48 o
   3   2  23       17.29       17.77      1.83 o
   4   2  23      202.90      204.42      6.48 o
   5   2  23        0.22        2.98      1.49 o
   6   2  23      124.50      150.35      7.73 o
   7   2  23      149.06      160.67      6.92 o
   8   2  23       31.70       25.09      2.80 o
   9   2  23       11.83       17.22      2.83 o
   1   3  23      467.65      448.87     14.40 o
   2   3  23      204.74      205.97     10.64 o
   3   3  23       42.96       44.35      3.10 o
   4   3  23        0.03       -2.28      2.28 o
   5   3  23       67.37       66.10      4.04 o
   6   3  23      180.08      172.81      6.48 o
   7   3  23       24.73       33.84      2.57 o
   8   3  23      125.01      136.08      5.44 o
   9   3  23      118.27      116.83      6.03 o
   0   4  23     1280.52     1144.70     49.62 o
   1   4  23       41.66       37.21      3.63 o
   2   4  23        3.65        5.75      1.70 o
   3   4  23       71.85       79.69      3.95 o
   4   4  23      335.26      307.22     11.31 o
   5   4  23      142.00      137.07      5.60 o
   6   4  23       32.27       21.68      2.72 o
   7   4  23        1.34        2.56      1.89 o
   8   4  23        0.11        0.81      1.96 o
   1   5  23       38.79       33.93      2.83 o
   2   5  23       90.21       97.48      4.25 o
   3   5  23      241.09      229.70     12.52 o
   4   5  23       99.81       88.62      5.76 o
   5   5  23      180.77      213.84      7.86 o
   6   5  23      103.03       80.07      5.77 o
   7   5  23       78.15       58.84      4.07 o
   8   5  23       77.63       87.52      6.11 o
   0   6  23       40.38       26.62      4.44 o
   1   6  23       61.45       43.33      4.71 o
   2   6  23      284.43      316.48     11.30 o
   3   6  23        0.74        4.35      2.28 o
   4   6  23      169.81      180.62      7.73 o
   5   6  23        7.04        8.57      1.85 o
   6   6  23      673.23      668.27     26.53 o
   1   7  23       15.98       21.37      2.28 o
   2   7  23        1.72       -1.65      4.52 o
   3   7  23       30.31       23.20      3.09 o
   4   7  23        6.93       17.87      3.63 o
   5   7  23        7.12        7.49      3.36 o
   0   8  23        8.60       12.78      3.05 o
   1   8  23       50.18       42.64      3.96 o
   1   0  24      128.40      109.19     11.35 o
   2   0  24        1.29       -0.58      2.31 o
   3   0  24       78.81       35.77      5.54 o
   4   0  24       29.05       10.82      2.69 o
   5   0  24        5.96       -1.29      2.96 o
   6   0  24        0.87        6.32      1.94 o
   7   0  24      243.89      299.15     23.59 o
   8   0  24      608.54      741.82     38.61 o
   9   0  24      155.79      177.44     12.08 o
   1   1  24      285.68      260.36      7.11 o
   2   1  24       91.88       78.78      3.70 o
   3   1  24      289.86      276.25      9.69 o
   4   1  24       24.66       21.98      4.45 o
   5   1  24       40.40       32.43      2.10 o
   6   1  24       29.15       29.63      2.22 o
   7   1  24        0.72       -0.39      2.03 o
   8   1  24       50.62       47.09      3.96 o
   9   1  24      177.04      204.46      8.27 o
   0   2  24      599.51      619.96     21.55 o
   1   2  24        1.41        7.40      1.99 o
   2   2  24       57.80       55.10      6.84 o
   3   2  24       11.13       17.40      2.28 o
   4   2  24      133.95      129.06      4.20 o
   5   2  24      187.68      162.15      7.68 o
   6   2  24      194.59      222.93      8.27 o
   7   2  24        9.14       11.38      1.87 o
   8   2  24        4.11        3.96      1.67 o
   9   2  24        0.93        1.16      1.93 o
   1   3  24      455.18      498.72     16.53 o
   2   3  24      202.43      207.33      6.03 o
   3   3  24      150.37      129.66      4.80 o
   4   3  24      256.00      295.03      9.73 o
   5   3  24      774.73      740.47     22.15 o
   6   3  24        8.65        8.79      2.36 o
   7   3  24       84.23      108.30      4.58 o
   8   3  24       72.10       68.70      5.26 o
   9   3  24       40.01       34.22      5.30 o
   0   4  24       69.11       58.21      4.91 o
   1   4  24      235.53      257.15      9.03 o
   2   4  24      444.67      442.40     13.63 o
   3   4  24       60.83       64.45      3.99 o
   4   4  24        2.02        3.06      2.08 o
   5   4  24      129.50      133.55      5.13 o
   6   4  24       56.21       40.23      6.27 o
   7   4  24      178.13      175.12      9.48 o
   8   4  24        9.65        6.28      1.99 o
   1   5  24      116.73      149.21      8.54 o
   2   5  24      146.85      151.04      8.28 o
   3   5  24       31.38       25.91      2.86 o
   4   5  24       22.73       17.34      5.39 o
   5   5  24        9.06        4.13      2.17 o
   6   5  24        0.30        3.24      3.11 o
   7   5  24       67.80       66.25      5.16 o
   0   6  24       60.42       69.21      5.51 o
   1   6  24       87.25       87.57      4.53 o
   2   6  24      111.59      119.04      6.97 o
   3   6  24        3.83        7.77      3.40 o
   4   6  24      137.77      157.04      8.56 o
   5   6  24      188.58      232.07     14.35 o
   6   6  24       66.27       86.05      6.71 o
   1   7  24        2.92        4.70      1.92 o
   2   7  24      137.19      143.56      7.56 o
   3   7  24        2.95        3.30      3.11 o
   4   7  24      116.80      126.09      6.63 o
   1   1  25      602.38      567.82     17.96 o
   2   1  25        0.84        0.08      1.55 o
   3   1  25       96.62      104.74      4.13 o
   4   1  25      297.85      291.85      8.72 o
   5   1  25       89.23       82.03      3.08 o
   6   1  25       78.39       97.20      6.33 o
   7   1  25        1.93        2.14      2.24 o
   8   1  25        0.43        0.28      1.97 o
   9   1  25      106.53      114.15      6.42 o
   0   2  25      667.17      724.96     26.41 o
   1   2  25      250.66      230.37      6.95 o
   2   2  25       75.02       76.66      2.93 o
   3   2  25      243.43      211.47      7.93 o
   4   2  25        6.65        2.32      2.76 o
   5   2  25       49.64       30.68      3.62 o
   6   2  25       20.58       18.07      3.18 o
   7   2  25       60.98       84.65      4.78 o
   8   2  25       40.02       35.76      4.33 o
   9   2  25      101.30      126.66     19.12 o
   1   3  25       11.74       15.23      2.40 o
   2   3  25       44.40       35.41      2.88 o
   3   3  25       43.26       31.77      2.30 o
   4   3  25      257.97      253.76      7.91 o
   5   3  25       27.40       20.44      2.55 o
   6   3  25        0.56        4.44      1.68 o
   7   3  25       60.21       48.65      3.54 o
   8   3  25        0.04        0.17      1.57 o
   0   4  25      229.68      255.79     11.23 o
   1   4  25        0.93       -1.53      1.53 o
   2   4  25      141.80      163.99      5.76 o
   3   4  25       17.42       18.13      2.55 o
   4   4  25        3.42        2.79      1.75 o
   5   4  25       41.49       45.24      3.39 o
   6   4  25       45.01       37.87      3.69 o
   7   4  25      125.05      138.30      6.97 o
   1   5  25        0.64        6.40      4.61 o
   2   5  25        0.79        5.32      2.44 o
   3   5  25       50.57       53.52      4.89 o
   4   5  25      148.39      146.72      7.31 o
   5   5  25       53.11       56.69      3.95 o
   6   5  25      123.48      115.21     11.61 o
   0   6  25       86.96       89.25      5.81 o
   1   6  25      133.87      148.24      6.40 o
   2   6  25      268.98      290.36     12.36 o
   3   6  25      200.28      206.28      8.74 o
   4   6  25        4.41        0.92      2.19 o
   5   6  25        4.57        4.46      3.01 o
   1   7  25       77.59       79.08      4.16 o
   2   7  25       12.11       14.32      2.27 o
   0   0  26       40.68       64.18     11.02 o
   1   0  26       71.05       63.63      4.72 o
   2   0  26       45.41       49.34      6.79 o
   3   0  26      137.07      109.72      7.33 o
   4   0  26      157.42      170.59      7.59 o
   5   0  26       16.48       15.96      5.54 o
   6   0  26       17.34       13.51      3.19 o
   7   0  26       11.77       22.06      3.49 o
   8   0  26        8.17       12.84      3.10 o
   1   1  26        6.74       15.44      2.11 o
   2   1  26       34.13       47.45      2.72 o
   3   1  26       67.40       61.24      3.69 o
   4   1  26      151.73      154.39      5.60 o
   5   1  26        0.02        1.37      1.25 o
   6   1  26      422.96      454.65     15.66 o
   7   1  26        1.58        8.71      3.61 o
   8   1  26      141.85      174.52      7.29 o
   0   2  26      640.79      702.60     24.04 o
   1   2  26      113.44      107.99      4.45 o
   2   2  26        0.97        3.81      2.51 o
   3   2  26        4.71        5.38      1.50 o
   4   2  26       34.44       32.58      2.10 o
   5   2  26       26.09       29.37      2.61 o
   6   2  26      141.49      185.26      6.96 o
   7   2  26       18.84       19.17      2.07 o
   8   2  26      239.05      240.37     10.33 o
   1   3  26        9.02        5.60      1.94 o
   2   3  26       40.24       43.26      2.36 o
   3   3  26      137.21      154.42      5.94 o
   4   3  26       64.38       86.00      4.81 o
   5   3  26        5.87        2.14      1.51 o
   6   3  26       72.56       71.22      5.29 o
   7   3  26        1.67        3.06      1.93 o
   0   4  26      967.95      913.14     54.72 o
   1   4  26       32.23       27.60      2.36 o
   2   4  26        4.43       -0.06      1.83 o
   3   4  26       17.14       19.57      2.03 o
   4   4  26       78.02       74.15      3.97 o
   5   4  26        5.54        2.26      1.40 o
   6   4  26       40.45       56.05      3.51 o
   7   4  26       73.24       62.15      4.53 o
   1   5  26       24.27       23.44      2.52 o
   2   5  26      289.77      310.35     10.88 o
   3   5  26       29.48       30.29      2.68 o
   4   5  26      182.99      188.90      8.43 o
   5   5  26        1.54        2.39      2.21 o
   6   5  26        0.93       -1.20      1.65 o
   0   6  26       19.89       17.29      3.08 o
   1   6  26       11.45       20.68      3.17 o
   2   6  26        7.44       12.45      5.41 o
   3   6  26       72.28       70.94      4.86 o
   4   6  26        0.30       -3.30      3.43 o
   1   1  27       34.78       35.34      2.12 o
   2   1  27        2.83        4.09      1.50 o
   3   1  27       14.03       18.99      2.27 o
   4   1  27      196.00      181.14      5.87 o
   5   1  27       88.78       69.75      3.35 o
   6   1  27      254.27      288.12      9.80 o
   7   1  27      170.32      186.08      8.94 o
   8   1  27       10.28        7.23      2.99 o
   0   2  27        4.00       17.67      3.25 o
   1   2  27        4.58       12.44      2.34 o
   2   2  27      293.72      335.14      9.63 o
   3   2  27        3.14        0.04      1.56 o
   4   2  27       50.59       30.97      2.67 o
   5   2  27        0.26        2.19      1.37 o
   6   2  27        9.87       10.58      1.92 o
   7   2  27        4.31        7.78      2.45 o
   1   3  27       21.38       29.48      2.14 o
   2   3  27      140.48      147.55      5.36 o
   3   3  27      355.38      327.99     10.26 o
   4   3  27       73.63       84.08      3.73 o
   5   3  27       13.78       17.08      2.16 o
   6   3  27        4.21        7.04      1.93 o
   7   3  27        0.25        6.14      2.12 o
   0   4  27      127.60      157.02      8.24 o
   1   4  27       58.15       54.05      3.45 o
   2   4  27      113.23      134.96      5.81 o
   3   4  27      165.88      162.66      7.02 o
   4   4  27       22.43       35.06      3.26 o
   5   4  27      332.28      349.00     18.15 o
   6   4  27        9.64        5.35      2.47 o
   1   5  27       12.86        3.27      1.89 o
   2   5  27       36.32       34.82      3.92 o
   3   5  27       45.69       39.57      3.24 o
   4   5  27        5.09        4.49      3.78 o
   5   5  27       17.40       24.09      3.54 o
   0   6  27       85.84       96.96      8.13 o
   1   6  27      135.80      122.74      6.47 o
   2   6  27      101.46       93.61      6.16 o
   0   0  28        1.30        5.91      2.26 o
   1   0  28      271.76      278.79     19.07 o
   2   0  28       57.89       50.62      4.91 o
   3   0  28      284.74      290.66     13.84 o
   4   0  28      350.26      321.41     17.12 o
   5   0  28      237.94      234.41     11.85 o
   6   0  28       10.07       36.60      6.09 o
   7   0  28      174.07      148.29     10.38 o
   1   1  28       76.25       92.72      4.08 o
   2   1  28       48.67       41.46      2.54 o
   3   1  28       17.88        8.96      1.89 o
   4   1  28        4.68        6.12      1.45 o
   5   1  28       13.33        9.94      3.54 o
   6   1  28        4.15        4.22      1.85 o
   7   1  28       59.50       86.44      7.34 o
   0   2  28       19.42       23.34      5.42 o
   1   2  28      211.00      207.40      9.20 o
   2   2  28       97.66       86.93      4.87 o
   3   2  28       82.94       84.19      3.32 o
   4   2  28       14.07       12.83      2.21 o
   5   2  28      280.38      309.06     10.87 o
   6   2  28        5.38       -0.27      5.84 o
   7   2  28       24.97       30.99      3.92 o
   1   3  28       34.48       39.72      2.90 o
   2   3  28       36.24       25.59      2.84 o
   3   3  28       81.48       84.77      6.53 o
   4   3  28       33.73       30.66      2.91 o
   5   3  28       16.61       11.63      2.08 o
   6   3  28        4.28        2.65      2.63 o
   0   4  28      102.81       76.31      7.00 o
   1   4  28       60.92       61.01      4.69 o
   2   4  28       40.91       32.80      2.85 o
   3   4  28       37.44       44.71      3.36 o
   4   4  28       83.31       86.61      3.89 o
   5   4  28       11.23        9.08      2.22 o
   1   5  28        0.03        3.28      2.31 o
   2   5  28       33.18       43.00      3.97 o
   3   5  28       12.29        4.88      2.92 o
   4   5  28      121.65      123.08     11.67 o
   1   1  29      199.26      225.06      9.75 o
   2   1  29        1.07       12.80      3.38 o
   3   1  29       18.79       17.56      2.78 o
   4   1  29      133.21      138.45      5.98 o
   5   1  29       41.71       43.94      3.22 o
   6   1  29        0.07       -2.07      2.47 o
   0   2  29       50.98       61.60      5.86 o
   1   2  29       31.73       30.07      3.41 o
   2   2  29       22.52       26.45      2.64 o
   3   2  29       14.61       18.80      2.07 o
   4   2  29       28.08       36.12      3.09 o
   5   2  29      143.79      141.05      8.20 o
   6   2  29        0.30        4.40      7.37 o
   1   3  29      153.57      133.00      8.10 o
   2   3  29       72.65       72.53      5.02 o
   3   3  29      142.69      150.58      7.76 o
   4   3  29       39.60       27.55      3.31 o
   5   3  29       82.89       87.72      5.08 o
   0   4  29       15.37       11.59      4.32 o
   1   4  29        4.30        3.53      2.48 o
   2   4  29       18.87        5.82      5.76 o
   3   4  29       38.43       37.39      3.19 o
   4   4  29        0.38        8.94      3.05 o
   1   5  29       36.12       38.98      6.97 o
   2   5  29        2.99       12.01      3.71 o
   0   0  30       15.66       23.34      6.55 o
   1   0  30      796.44      891.96     34.30 o
   2   0  30        2.43        3.76      3.06 o
   3   0  30        0.76        4.01      3.13 o
   4   0  30       69.39       93.23      7.22 o
   5   0  30       82.16       87.58      8.36 o
   1   1  30       12.92       18.00      2.28 o
   2   1  30        0.49        0.62      2.21 o
   3   1  30        0.35       -0.49      1.53 o
   4   1  30       18.06       19.42      3.23 o
   5   1  30       79.71       84.15      4.05 o
   0   2  30        3.89        5.03      2.83 o
   1   2  30      218.64      269.00     10.29 o
   2   2  30       20.36       28.69      2.33 o
   3   2  30        9.14       11.03      3.83 o
   4   2  30       10.61        1.03      1.90 o
   5   2  30       48.28       59.94      3.69 o
   1   3  30        0.33        0.15      2.39 o
   2   3  30        0.39        7.43      3.30 o
   3   3  30        1.59        6.07      2.26 o
   4   3  30       59.63       66.28      3.78 o
   0   4  30      211.47      247.29     11.42 o
   1   4  30        0.71        2.42      2.41 o
   2   4  30        0.70       33.92      6.84 o
   1   1  31       37.06       36.82      2.79 o
   2   1  31       50.16       60.32      3.18 o
   3   1  31      105.81      103.58      4.68 o
   4   1  31      110.82      145.99      5.57 o
   0   2  31      554.18      625.95     25.82 o
   1   2  31       46.22       48.27      4.03 o
   2   2  31        8.31        9.48      1.99 o
   3   2  31       42.32       37.95      2.80 o
   4   2  31      114.33      132.28      6.13 o
   1   3  31       61.30       69.85      5.33 o
   2   3  31      204.03      233.42     13.60 o
   0   0  32       48.20       54.65      7.13 o
   1   0  32        6.17       13.89      3.62 o
   2   0  32      144.78      174.10      8.92 o
   3   0  32      112.58      105.78      6.89 o
   1   1  32      239.50      271.75     10.53 o
   2   1  32       13.58       12.73      2.47 o
   3   1  32       11.40       17.52      2.96 o
   0   2  32        3.75       10.88      3.27 o
   1   2  32       21.55       21.00      2.79 o
   2   2  32        1.91       14.77      2.64 o
 
